# Supplementary material for: Bis(acetohydroxamato-κ2 O,O′)diphenyl­tin(IV)
Source: Acta Crystallogr Sect E Struct Rep Online. 2011 Jul 6;67(Pt 8):m1034. doi: 10.1107/S160053681102558X (PMC3212125; doi:10.1107/S160053681102558X)
Supplement: Supplementary file 1 [file e-67-m1034-sup1.cif]

##############################################################################
#                                                                            #
# This CIF contains the data in a paper accepted for publication in          #
# Acta Crystallographica Section E. It conforms to the requirements of       #
# Notes for Authors for Acta Crystallographica Section E, and has been       #
# peer reviewed under the auspices of the IUCr Commission on Journals.       #
#                                                                            #
# Full details of the Crystallographic Information File format               #
# are given in the paper "The Crystallographic Information File (CIF):       #
# a New Standard Archive File for Crystallography" by S. R. Hall, F. H.      #
# Allen and I. D. Brown [Acta Cryst. (1991), A47, 655-685].                  #
#                                                                            #
# The current version of the core CIF dictionary is obtainable from          #
# ftp://ftp.iucr.org/pub/cif_core.dic.                                       #
#                                                                            #
# Software is freely available for graphical display of the structure(s)     #
# in this CIF. For information consult the CIF software page                 #
# http://www.iucr.org/resources/cif/software.                                #
#                                                                            #
# This file may be used for bona fide research purposes within the           #
# scientific community so long as proper attribution is given to the journal # 
# article from which it was obtained.                                        #
#                                                                            #
##############################################################################
data_I
_audit_creation_method     SHELXL-97
_chemical_name_systematic
;
Bis(acetohydroxamato-\k^2^<i>O</i>,<i>O</i>')diphenyltin(IV)
;
_chemical_name_common     ?
_chemical_formula_moiety     'C16 H18 N2 O4 Sn'
_chemical_formula_sum     'C16 H18 N2 O4 Sn'
_chemical_formula_iupac     '[Sn (C6 H5)2 (C2 H4 N O2)2]'
_chemical_formula_weight     421.01
_chemical_melting_point     ?
_symmetry_cell_setting     monoclinic
_symmetry_space_group_name_H-M     'C 2/c'
_symmetry_space_group_name_Hall     '-C 2yc'
loop_
    _symmetry_equiv_pos_as_xyz
    'x, y, z'
    '-x, y, -z+1/2'
    'x+1/2, y+1/2, z'
    '-x+1/2, y+1/2, -z+1/2'
    '-x, -y, -z'
    'x, -y, z-1/2'
    '-x+1/2, -y+1/2, -z'
    'x+1/2, -y+1/2, z-1/2'
_cell_length_a     18.7713(17)
_cell_length_b     10.2683(8)
_cell_length_c     9.8326(6)
_cell_angle_alpha     90.00
_cell_angle_beta     112.8420(10)
_cell_angle_gamma     90.00
_cell_volume     1746.6(2)
_cell_formula_units_Z     4
_cell_measurement_reflns_used     2602
_cell_measurement_theta_min     2.307
_cell_measurement_theta_max     26.1785
_cell_measurement_temperature     298(2)
_exptl_crystal_description     block
_exptl_crystal_colour     colourless
_exptl_crystal_size_max     0.38
_exptl_crystal_size_mid     0.33
_exptl_crystal_size_min     0.19
_exptl_crystal_density_diffrn     1.601
_exptl_crystal_density_meas     ?
_exptl_crystal_density_method     'not measured'
_exptl_crystal_F_000     840
_exptl_absorpt_coefficient_mu     1.483
_exptl_absorpt_correction_type     multi-scan
_exptl_absorpt_process_details     '(SADABS; Sheldrick, 1996)'
_exptl_absorpt_correction_T_min     0.6027
_exptl_absorpt_correction_T_max     0.7659
_exptl_special_details
;
;
_diffrn_ambient_temperature     298(2)
_diffrn_radiation_type     MoK\a
_diffrn_radiation_wavelength     0.71073
_diffrn_radiation_source     'fine-focus sealed tube'
_diffrn_radiation_monochromator     graphite
_diffrn_measurement_device_type     'Siemens SMART CCD area-detector'
_diffrn_measurement_method     'phi and omega scans'
_diffrn_detector_area_resol_mean     ?
_diffrn_reflns_number     4295
_diffrn_reflns_av_R_equivalents     0.0481
_diffrn_reflns_av_sigmaI/netI     0.0409
_diffrn_reflns_theta_min     2.31
_diffrn_reflns_theta_max     25.02
_diffrn_reflns_theta_full     25.02
_diffrn_measured_fraction_theta_max     0.998
_diffrn_measured_fraction_theta_full     0.998
_diffrn_reflns_limit_h_min     -22
_diffrn_reflns_limit_h_max     14
_diffrn_reflns_limit_k_min     -12
_diffrn_reflns_limit_k_max     11
_diffrn_reflns_limit_l_min     -11
_diffrn_reflns_limit_l_max     11
_diffrn_standards_number     ?
_diffrn_standards_interval_count     ?
_diffrn_standards_interval_time     ?
_diffrn_standards_decay_%     ?
_reflns_number_total     1542
_reflns_number_gt     1367
_reflns_threshold_expression     I>2\s(I)
_refine_ls_structure_factor_coef     Fsqd
_refine_ls_matrix_type     full
_refine_ls_R_factor_all     0.0377
_refine_ls_R_factor_gt     0.0304
_refine_ls_wR_factor_gt     0.0681
_refine_ls_wR_factor_ref     0.0767
_refine_ls_goodness_of_fit_ref     1.000
_refine_ls_restrained_S_all     1.000
_refine_ls_number_reflns     1542
_refine_ls_number_parameters     106
_refine_ls_number_restraints     0
_refine_ls_hydrogen_treatment     constr
_refine_ls_weighting_scheme     calc
_refine_ls_weighting_details
         'calc w=1/[\s^2^(Fo^2^)+(0.0322P)^2^+6.1631P] where P=(Fo^2^+2Fc^2^)/3'
_atom_sites_solution_hydrogens     geom
_atom_sites_solution_primary     direct
_atom_sites_solution_secondary     difmap
_refine_ls_shift/su_max     0.000
_refine_ls_shift/su_mean     0.000
_refine_diff_density_max     0.717
_refine_diff_density_min     -0.937
_refine_ls_extinction_method     none
_refine_ls_extinction_coef     ?
loop_
    _atom_type_symbol
    _atom_type_description
    _atom_type_scat_dispersion_real
    _atom_type_scat_dispersion_imag
    _atom_type_scat_source
    'C' 'C' 0.0033 0.0016
                         'International Tables Vol C Tables 4.2.6.8 and 6.1.1.4'
    'H' 'H' 0.0000 0.0000
                         'International Tables Vol C Tables 4.2.6.8 and 6.1.1.4'
    'N' 'N' 0.0061 0.0033
                         'International Tables Vol C Tables 4.2.6.8 and 6.1.1.4'
    'O' 'O' 0.0106 0.0060
                         'International Tables Vol C Tables 4.2.6.8 and 6.1.1.4'
    'Sn' 'Sn' -0.6537 1.4246
                         'International Tables Vol C Tables 4.2.6.8 and 6.1.1.4'
_computing_data_collection     'SMART (Siemens, 1996)'
_computing_cell_refinement     'SAINT (Siemens, 1996)'
_computing_data_reduction     'SAINT (Siemens, 1996)'
_computing_structure_solution     'SHELXS97 (Sheldrick, 2008)'
_computing_structure_refinement     'SHELXL97 (Sheldrick, 2008)'
_computing_molecular_graphics     'SHELXTL (Sheldrick, 2008)'
_computing_publication_material     'SHELXTL (Sheldrick, 2008)'
loop_
    _atom_site_type_symbol
    _atom_site_label
    _atom_site_fract_x
    _atom_site_fract_y
    _atom_site_fract_z
    _atom_site_U_iso_or_equiv
    _atom_site_adp_type
    _atom_site_calc_flag
    _atom_site_refinement_flags
    _atom_site_occupancy
    _atom_site_symmetry_multiplicity
    _atom_site_disorder_assembly
    _atom_site_disorder_group
    Sn Sn1 0.0000 0.27983(4) 0.2500 0.03426(15) Uani d S 1 2 . .
    O O1 -0.07784(14) 0.4550(3) 0.2287(3) 0.0377(6) Uani d . 1 1 . .
    O O2 -0.04374(15) 0.3345(3) 0.0264(3) 0.0399(6) Uani d . 1 1 . .
    N N1 -0.07653(16) 0.4552(3) 0.0036(3) 0.0371(7) Uani d . 1 1 . .
    H H1 -0.0874 0.4929 -0.0802 0.045 Uiso calc R 1 1 . .
    C C1 -0.0919(2) 0.5148(4) 0.1067(4) 0.0356(8) Uani d . 1 1 . .
    C C2 -0.1242(3) 0.6484(5) 0.0813(5) 0.0599(12) Uani d . 1 1 . .
    H H2A -0.1762 0.6467 0.0766 0.090 Uiso calc R 1 1 . .
    H H2B -0.1241 0.6812 -0.0101 0.090 Uiso calc R 1 1 . .
    H H2C -0.0932 0.7039 0.1608 0.090 Uiso calc R 1 1 . .
    C C3 0.0918(2) 0.1575(4) 0.2454(4) 0.0393(9) Uani d . 1 1 . .
    C C4 0.0752(3) 0.0355(5) 0.1751(5) 0.0591(12) Uani d . 1 1 . .
    H H4 0.0244 0.0061 0.1339 0.071 Uiso calc R 1 1 . .
    C C5 0.1343(4) -0.0411(6) 0.1669(7) 0.0833(19) Uani d . 1 1 . .
    H H5 0.1228 -0.1216 0.1200 0.100 Uiso calc R 1 1 . .
    C C6 0.2094(3) 0.0010(7) 0.2273(7) 0.0827(18) Uani d . 1 1 . .
    H H6 0.2485 -0.0494 0.2182 0.099 Uiso calc R 1 1 . .
    C C7 0.2269(3) 0.1177(6) 0.3013(6) 0.0710(15) Uani d . 1 1 . .
    H H7 0.2781 0.1450 0.3452 0.085 Uiso calc R 1 1 . .
    C C8 0.1685(2) 0.1946(5) 0.3103(5) 0.0506(11) Uani d . 1 1 . .
    H H8 0.1811 0.2731 0.3612 0.061 Uiso calc R 1 1 . .
loop_
    _atom_site_aniso_label
    _atom_site_aniso_U_11
    _atom_site_aniso_U_22
    _atom_site_aniso_U_33
    _atom_site_aniso_U_12
    _atom_site_aniso_U_13
    _atom_site_aniso_U_23
    Sn1 0.0343(2) 0.0369(2) 0.0340(2) 0.000 0.01590(15) 0.000
    O1 0.0429(14) 0.0422(16) 0.0321(13) 0.0038(12) 0.0190(11) 0.0018(11)
    O2 0.0462(15) 0.0414(16) 0.0324(13) -0.0006(13) 0.0158(11) -0.0028(12)
    N1 0.0322(16) 0.049(2) 0.0299(16) -0.0002(14) 0.0117(13) 0.0062(14)
    C1 0.0300(18) 0.043(2) 0.0332(19) -0.0028(16) 0.0122(15) 0.0030(16)
    C2 0.073(3) 0.055(3) 0.061(3) 0.019(3) 0.036(2) 0.015(2)
    C3 0.040(2) 0.043(2) 0.0341(19) 0.0034(18) 0.0137(16) -0.0027(17)
    C4 0.057(3) 0.051(3) 0.061(3) 0.003(2) 0.014(2) -0.017(2)
    C5 0.089(4) 0.069(4) 0.087(4) 0.020(3) 0.029(3) -0.031(3)
    C6 0.068(4) 0.091(5) 0.091(4) 0.033(3) 0.034(3) -0.012(4)
    C7 0.043(3) 0.080(4) 0.087(4) 0.014(3) 0.022(2) 0.002(3)
    C8 0.042(2) 0.046(3) 0.063(3) 0.0045(19) 0.019(2) -0.003(2)
loop_
    _geom_bond_atom_site_label_1
    _geom_bond_atom_site_label_2
    _geom_bond_site_symmetry_2
    _geom_bond_distance
    _geom_bond_publ_flag
    Sn1 O2 2 2.103(2) ?
    Sn1 O2 . 2.103(2) ?
    Sn1 C3 2 2.147(4) ?
    Sn1 C3 . 2.147(4) ?
    Sn1 O1 2 2.275(3) ?
    Sn1 O1 . 2.275(3) ?
    O1 C1 . 1.281(4) ?
    O2 N1 . 1.363(4) ?
    N1 C1 . 1.308(5) ?
    N1 H1 . 0.8600 ?
    C1 C2 . 1.482(6) ?
    C2 H2A . 0.9600 ?
    C2 H2B . 0.9600 ?
    C2 H2C . 0.9600 ?
    C3 C8 . 1.383(6) ?
    C3 C4 . 1.406(6) ?
    C4 C5 . 1.388(7) ?
    C4 H4 . 0.9300 ?
    C5 C6 . 1.371(9) ?
    C5 H5 . 0.9300 ?
    C6 C7 . 1.374(8) ?
    C6 H6 . 0.9300 ?
    C7 C8 . 1.381(7) ?
    C7 H7 . 0.9300 ?
    C8 H8 . 0.9300 ?
loop_
    _geom_angle_atom_site_label_1
    _geom_angle_atom_site_label_2
    _geom_angle_atom_site_label_3
    _geom_angle_site_symmetry_1
    _geom_angle_site_symmetry_3
    _geom_angle
    _geom_angle_publ_flag
    O2 Sn1 O2 2 . 149.02(16) ?
    O2 Sn1 C3 2 2 97.18(12) ?
    O2 Sn1 C3 . 2 100.81(12) ?
    O2 Sn1 C3 2 . 100.81(12) ?
    O2 Sn1 C3 . . 97.18(12) ?
    C3 Sn1 C3 2 . 108.4(2) ?
    O2 Sn1 O1 2 2 73.53(10) ?
    O2 Sn1 O1 . 2 82.02(10) ?
    C3 Sn1 O1 2 2 162.29(13) ?
    C3 Sn1 O1 . 2 88.41(13) ?
    O2 Sn1 O1 2 . 82.02(10) ?
    O2 Sn1 O1 . . 73.53(10) ?
    C3 Sn1 O1 2 . 88.41(13) ?
    C3 Sn1 O1 . . 162.29(13) ?
    O1 Sn1 O1 2 . 75.54(13) ?
    C1 O1 Sn1 . . 110.9(2) ?
    N1 O2 Sn1 . . 112.5(2) ?
    C1 N1 O2 . . 121.3(3) ?
    C1 N1 H1 . . 119.4 ?
    O2 N1 H1 . . 119.4 ?
    O1 C1 N1 . . 118.3(4) ?
    O1 C1 C2 . . 121.6(4) ?
    N1 C1 C2 . . 120.1(3) ?
    C1 C2 H2A . . 109.5 ?
    C1 C2 H2B . . 109.5 ?
    H2A C2 H2B . . 109.5 ?
    C1 C2 H2C . . 109.5 ?
    H2A C2 H2C . . 109.5 ?
    H2B C2 H2C . . 109.5 ?
    C8 C3 C4 . . 117.7(4) ?
    C8 C3 Sn1 . . 122.0(3) ?
    C4 C3 Sn1 . . 120.3(3) ?
    C5 C4 C3 . . 120.2(5) ?
    C5 C4 H4 . . 119.9 ?
    C3 C4 H4 . . 119.9 ?
    C6 C5 C4 . . 120.5(5) ?
    C6 C5 H5 . . 119.7 ?
    C4 C5 H5 . . 119.7 ?
    C5 C6 C7 . . 119.9(5) ?
    C5 C6 H6 . . 120.1 ?
    C7 C6 H6 . . 120.1 ?
    C6 C7 C8 . . 120.0(5) ?
    C6 C7 H7 . . 120.0 ?
    C8 C7 H7 . . 120.0 ?
    C7 C8 C3 . . 121.5(5) ?
    C7 C8 H8 . . 119.2 ?
    C3 C8 H8 . . 119.2 ?
loop_
    _geom_torsion_atom_site_label_1
    _geom_torsion_atom_site_label_2
    _geom_torsion_atom_site_label_3
    _geom_torsion_atom_site_label_4
    _geom_torsion_site_symmetry_1
    _geom_torsion_site_symmetry_2
    _geom_torsion_site_symmetry_3
    _geom_torsion_site_symmetry_4
    _geom_torsion
    _geom_torsion_publ_flag
    O2 Sn1 O1 C1 2 . . . 144.7(2) ?
    O2 Sn1 O1 C1 . . . . -16.0(2) ?
    C3 Sn1 O1 C1 2 . . . -117.8(3) ?
    C3 Sn1 O1 C1 . . . . 44.1(5) ?
    O1 Sn1 O1 C1 2 . . . 69.8(2) ?
    O2 Sn1 O2 N1 2 . . . -24.99(19) ?
    C3 Sn1 O2 N1 2 . . . 99.4(2) ?
    C3 Sn1 O2 N1 . . . . -150.2(2) ?
    O1 Sn1 O2 N1 2 . . . -62.9(2) ?
    O1 Sn1 O2 N1 . . . . 14.3(2) ?
    Sn1 O2 N1 C1 . . . . -12.8(4) ?
    Sn1 O1 C1 N1 . . . . 15.1(4) ?
    Sn1 O1 C1 C2 . . . . -164.6(3) ?
    O2 N1 C1 O1 . . . . -2.5(5) ?
    O2 N1 C1 C2 . . . . 177.2(3) ?
    O2 Sn1 C3 C8 2 . . . -46.9(4) ?
    O2 Sn1 C3 C8 . . . . 107.8(4) ?
    C3 Sn1 C3 C8 2 . . . -148.3(4) ?
    O1 Sn1 C3 C8 2 . . . 26.0(4) ?
    O1 Sn1 C3 C8 . . . . 50.8(6) ?
    O2 Sn1 C3 C4 2 . . . 133.1(4) ?
    O2 Sn1 C3 C4 . . . . -72.2(4) ?
    C3 Sn1 C3 C4 2 . . . 31.7(3) ?
    O1 Sn1 C3 C4 2 . . . -154.0(4) ?
    O1 Sn1 C3 C4 . . . . -129.2(4) ?
    C8 C3 C4 C5 . . . . -2.7(7) ?
    Sn1 C3 C4 C5 . . . . 177.3(4) ?
    C3 C4 C5 C6 . . . . 0.1(9) ?
    C4 C5 C6 C7 . . . . 2.3(10) ?
    C5 C6 C7 C8 . . . . -2.2(10) ?
    C6 C7 C8 C3 . . . . -0.4(9) ?
    C4 C3 C8 C7 . . . . 2.8(7) ?
    Sn1 C3 C8 C7 . . . . -177.2(4) ?
loop_
    _geom_hbond_atom_site_label_D
    _geom_hbond_atom_site_label_H
    _geom_hbond_atom_site_label_A
    _geom_hbond_site_symmetry_A
    _geom_hbond_distance_DH
    _geom_hbond_distance_HA
    _geom_hbond_distance_DA
    _geom_hbond_angle_DHA
    N1 H1 O1 6_565 0.86 2.03 2.847(4) 159
data_global
_journal_date_recd_electronic     2011-06-10
_journal_date_accepted     2011-06-29
_journal_name_full     'Acta Crystallographica, Section E'
_journal_year     2011
_journal_volume     67
_journal_issue      8
_journal_page_first     m1034
_journal_page_last     m1034
_journal_paper_category     QM
_journal_coeditor_code     RZ2612
_publ_contact_author_name     'Prof. Handong Yin'
_publ_contact_author_address
;
  College of Chemistry and Chemical Engineering
  Liaocheng University
  Shandong 252059
  P.R.China
;
_publ_contact_author_email     handongyin@163.com
_publ_contact_author_fax     '86 635 8239121'
_publ_contact_author_phone     '86 635 8239121'
_publ_section_title
;
Bis(acetohydroxamato-\k^2^<i>O</i>,<i>O</i>')diphenyltin(IV)
;
loop_
    _publ_author_name
    _publ_author_address
    'Caihong Yue'
;
  College of Chemistry and Chemical Engineering
  Liaocheng University
  Shandong 252059
  People's Republic of China
;
    'Qingkun Wu'
;
  College of Chemistry and Chemical Engineering
  Liaocheng University
  Shandong 252059
  People's Republic of China
;
    'Handong Yin'
;
  College of Chemistry and Chemical Engineering
  Liaocheng University
  Shandong 252059
  People's Republic of China
;
