# Supplementary material for: Bis(acetohydroxamato-κ2 O,O′)diphenyl­tin(IV)
Source: Acta Crystallogr Sect E Struct Rep Online. 2011 Jul 6;67(Pt 8):m1034. doi: 10.1107/S160053681102558X (PMC3212125; doi:10.1107/S160053681102558X)
Supplement: Supplementary file 2 [file e-67-m1034-Isup2.hkl]

# 
# h,k,l, Fc-squared, Fo-squared, sigma(Fo-squared) and status flag 
# 
data_I
_shelx_title ' 100925b in  C2/c' 
_shelx_refln_list_code          4 
_shelx_F_calc_maximum      269.02 
_exptl_crystal_F_000       840.00 
_reflns_d_resolution_high  0.8403 
 
loop_ 
 _symmetry_equiv_pos_as_xyz 
 'x, y, z' 
 '-x, y, -z+1/2' 
 'x+1/2, y+1/2, z' 
 '-x+1/2, y+1/2, -z+1/2' 
 '-x, -y, -z' 
 'x, -y, z-1/2' 
 '-x+1/2, -y+1/2, -z' 
 'x+1/2, -y+1/2, z-1/2' 
 
_cell_length_a    18.7713 
_cell_length_b    10.2683 
_cell_length_c     9.8326 
_cell_angle_alpha  90.000 
_cell_angle_beta  112.842 
_cell_angle_gamma  90.000 
 
_shelx_F_squared_multiplier     1.000 
 
loop_ 
 _refln_index_h 
 _refln_index_k 
 _refln_index_l 
 _refln_F_squared_calc 
 _refln_F_squared_meas 
 _refln_F_squared_sigma 
 _refln_observed_status 
   2   0   0    62366.63    44114.91   1401.89 o 
   4   0   0     3013.52     3118.41    119.52 o 
   6   0   0       26.78       28.19     10.47 o 
   8   0   0     4845.68     4323.07    121.45 o 
  10   0   0    15164.89    15875.21    419.47 o 
  12   0   0    14755.80    14452.01    371.24 o 
  14   0   0     9233.84     9511.57    364.76 o 
  16   0   0     1723.05     1812.72    119.19 o 
  18   0   0     1352.71     1236.99    104.42 o 
  20   0   0      565.23      594.39     92.29 o 
   1   1   0    11989.26    10545.97    383.72 o 
   3   1   0    12108.33    12552.02    281.26 o 
   5   1   0     5708.91     5589.75    102.49 o 
   7   1   0      202.61      186.31     28.09 o 
   9   1   0      106.13      122.08     13.63 o 
  11   1   0     2463.45     2298.26     56.57 o 
  13   1   0      477.52      463.51     26.17 o 
  15   1   0      231.32      151.47     32.91 o 
  17   1   0        4.09      -40.10     26.73 o 
  19   1   0        2.08      -25.44     33.40 o 
   0   2   0      186.06      200.56     28.29 o 
   2   2   0    15213.54    18671.31   1862.46 o 
   4   2   0    33927.88    32947.07    502.04 o 
   6   2   0    59278.82    55826.82   1153.02 o 
   8   2   0    21119.71    20531.21    321.66 o 
  10   2   0     4557.67     4421.95     81.94 o 
  12   2   0     2951.66     3056.19     63.68 o 
  14   2   0      599.20      690.37     39.27 o 
  16   2   0     3199.75     3003.64    129.14 o 
  18   2   0     3862.18     4049.76    147.28 o 
  20   2   0     1729.36     1720.81     94.59 o 
   1   3   0     7306.45     8982.04    738.37 o 
   3   3   0     8372.14     9564.08   1021.45 o 
   5   3   0    18831.24    19951.25    310.69 o 
   7   3   0    11992.62    12872.19    206.86 o 
   9   3   0     2969.77     3035.09     60.79 o 
  11   3   0      277.24      213.19     17.17 o 
  13   3   0       22.68      -12.66     16.28 o 
  15   3   0     2616.46     2523.77    100.52 o 
  17   3   0     1146.12     1126.53     73.32 o 
  19   3   0      856.63      856.52     74.18 o 
   2   4   0    14043.50    19010.89   1565.70 o 
   4   4   0     5303.26     6228.75    621.83 o 
   6   4   0     4510.27     4456.58     81.96 o 
   8   4   0     1884.12     1646.76     39.94 o 
  10   4   0     7493.27     7534.90    132.51 o 
  12   4   0     6584.01     6385.43    181.63 o 
  14   4   0     3905.21     3959.64    109.44 o 
  16   4   0     1320.34     1362.77     74.45 o 
  18   4   0      378.07      444.11     58.06 o 
   1   5   0    13687.64    18755.85   1299.62 o 
   3   5   0    15868.97    19767.08   2014.53 o 
   5   5   0     3918.02     4344.79    420.29 o 
   7   5   0     3593.24     3348.64    127.85 o 
   9   5   0     6852.43     6666.92    137.60 o 
  11   5   0     3152.31     3194.02     69.97 o 
  13   5   0     2590.24     2747.04     98.31 o 
  15   5   0     1232.41     1181.82     55.30 o 
  17   5   0      997.60     1052.85     77.54 o 
   0   6   0     1313.82     1574.72     93.17 o 
   2   6   0      525.32      544.17     89.50 o 
   4   6   0     3437.07     4287.67    474.26 o 
   6   6   0     2985.16     3312.61    296.12 o 
   8   6   0     2103.11     2071.08     52.14 o 
  10   6   0      774.74      778.06     32.87 o 
  12   6   0      874.77      859.14     46.92 o 
  14   6   0      951.87      950.86     52.11 o 
  16   6   0      813.02      759.58     94.28 o 
   1   7   0     6460.89     7895.11    571.29 o 
   3   7   0     8071.23     9505.91   1162.79 o 
   5   7   0     6701.85     8444.86    761.86 o 
   7   7   0     2622.48     2996.87    233.10 o 
   9   7   0     5163.32     5408.98    138.38 o 
  11   7   0     3957.21     3911.53    130.99 o 
  13   7   0     3645.24     3546.89    133.27 o 
  15   7   0     1940.57     1860.58    271.99 o 
   0   8   0       88.47       39.97     47.10 o 
   2   8   0      169.68       95.92     33.10 o 
   4   8   0      253.75      265.02     46.34 o 
   6   8   0       28.78      -18.45     19.61 o 
   8   8   0      346.07      328.10     34.18 o 
  10   8   0      154.30      115.58     27.43 o 
  12   8   0       40.09      -31.86     39.35 o 
  14   8   0       19.78      -27.23     31.24 o 
   1   9   0     2319.46     2593.65    120.15 o 
   3   9   0     2880.92     3438.59    249.47 o 
   5   9   0     2398.40     3127.30    305.78 o 
   7   9   0     4521.92     6021.42    731.10 o 
   9   9   0     2933.94     3561.28    396.21 o 
  11   9   0     2802.03     2549.16    168.20 o 
  13   9   0     1291.14     1200.08    100.45 o 
   0  10   0       55.00      -32.41     51.73 o 
   2  10   0       21.95      -50.65     33.76 o 
   4  10   0      706.39      800.51     96.67 o 
   6  10   0     1162.45     1311.97    167.72 o 
   8  10   0      235.49      234.59     44.69 o 
  10  10   0      158.41       90.03     41.29 o 
   1  11   0     1665.52     1738.76    104.97 o 
   3  11   0      980.42     1242.08    175.47 o 
   5  11   0     1136.73     1495.04    229.59 o 
   7  11   0      782.59     1137.21    161.44 o 
   0  12   0      674.69      732.32    119.85 o 
   2  12   0      367.62      249.80     63.16 o 
 -21   1   1      993.86     1061.68     84.90 o 
 -19   1   1     1701.55     1778.90     90.20 o 
 -17   1   1     2245.36     2265.22    119.70 o 
 -15   1   1     2485.21     2640.52    162.87 o 
 -13   1   1    11188.09    11472.48    295.17 o 
 -11   1   1    11969.81    12761.56    230.04 o 
  -9   1   1    13014.45    12736.31    258.66 o 
  -7   1   1    22509.79    21509.51    368.15 o 
  -5   1   1    51984.92    47160.66    899.65 o 
  -3   1   1    27171.06    25103.43    481.79 o 
  -1   1   1    67566.59    51041.16   1817.43 o 
   1   1   1    45011.77    42405.40    729.99 o 
   3   1   1    18317.89    18644.51    319.00 o 
   5   1   1    10682.47    10418.21    166.33 o 
   7   1   1     2740.13     2503.06     49.10 o 
   9   1   1     8308.21     8298.76    139.99 o 
  11   1   1    12733.49    12758.44    235.88 o 
  13   1   1     8288.54     8402.06    166.90 o 
  15   1   1     2257.52     2388.51     98.13 o 
  17   1   1     2804.75     2874.29    118.18 o 
  19   1   1     1383.19     1397.99     85.50 o 
 -20   2   1      194.43      189.61     49.09 o 
 -18   2   1       20.17      -18.90     28.50 o 
 -16   2   1     1461.42     1368.05     78.18 o 
 -14   2   1      956.58      837.65     48.57 o 
 -12   2   1      281.28      255.71     22.54 o 
 -10   2   1       46.89       22.36      9.94 o 
  -8   2   1     2464.15     2397.06     47.62 o 
  -6   2   1    20230.03    20789.69    322.25 o 
  -4   2   1    19518.49    22057.08   1334.04 o 
  -2   2   1     8832.79    10870.11    503.22 o 
   0   2   1      164.35      176.44     33.89 o 
   2   2   1    11873.12    12179.61    179.06 o 
   4   2   1      160.59      126.68      9.56 o 
   6   2   1       31.84       19.64     12.40 o 
   8   2   1      669.92      701.34     22.69 o 
  10   2   1     1786.14     1768.02     42.13 o 
  12   2   1      651.85      669.13     32.76 o 
  14   2   1      854.79      743.49     42.37 o 
  16   2   1      787.86      762.94     91.60 o 
  18   2   1      164.85      115.52     42.39 o 
 -19   3   1     1597.82     1552.08     85.08 o 
 -17   3   1     1864.59     1810.15     85.35 o 
 -15   3   1     2286.32     2193.05     89.68 o 
 -13   3   1     2337.42     2252.09     59.51 o 
 -11   3   1     7210.57     7062.27    123.66 o 
  -9   3   1     9173.17     8815.21    147.63 o 
  -7   3   1    33647.47    34516.97    614.50 o 
  -5   3   1    14441.15    15496.81    852.73 o 
  -3   3   1     6325.75     8130.34    521.55 o 
  -1   3   1     9409.41     9941.68    534.25 o 
   1   3   1    13985.25    13408.42    242.23 o 
   3   3   1    11665.93    12151.20    285.81 o 
   5   3   1    22417.67    23717.30    368.26 o 
   7   3   1    20257.23    21288.92    335.20 o 
   9   3   1     5072.36     5031.94     92.72 o 
  11   3   1     3656.47     3601.56     83.68 o 
  13   3   1     1145.74     1104.55     41.73 o 
  15   3   1     2547.15     2572.39     85.36 o 
  17   3   1     1960.77     2130.82     99.49 o 
  19   3   1     1307.94     1344.59     85.29 o 
 -20   4   1      531.23      476.62     93.98 o 
 -18   4   1      424.13      422.70    147.96 o 
 -16   4   1      612.68      635.97     80.50 o 
 -14   4   1     1313.13     1268.25     96.71 o 
 -12   4   1     1685.34     1646.48     48.91 o 
 -10   4   1     7922.98     8311.26    143.30 o 
  -8   4   1    11343.40    11234.24    273.10 o 
  -6   4   1    12109.45    13405.15    809.48 o 
  -4   4   1    19307.60    23564.40   2343.68 o 
  -2   4   1     5199.62     5796.49    252.76 o 
   0   4   1      514.80      403.67     30.75 o 
   2   4   1    13348.42    14728.03   1050.30 o 
   4   4   1    17294.41    18379.96    588.21 o 
   6   4   1     4101.10     4121.25     89.67 o 
   8   4   1     2162.42     2097.13     48.76 o 
  10   4   1      859.81      851.72     34.16 o 
  12   4   1      741.48      657.00     35.06 o 
  14   4   1     2324.11     2287.52     78.38 o 
  16   4   1     1801.90     1669.61     95.82 o 
  18   4   1     1504.78     1437.79     84.85 o 
 -19   5   1      514.80      484.06    124.33 o 
 -17   5   1     2037.43     1933.06    122.02 o 
 -15   5   1     2990.35     2850.22    109.08 o 
 -13   5   1     2218.74     2175.96     61.88 o 
 -11   5   1     2342.60     2173.90     53.29 o 
  -9   5   1      874.11      839.08     30.45 o 
  -7   5   1      145.45       80.91     15.67 o 
  -5   5   1      577.54      653.48     52.94 o 
  -3   5   1     9628.07    11928.29   1143.08 o 
  -1   5   1     9755.31    10782.71    376.96 o 
   1   5   1     4957.52     4904.75    311.22 o 
   3   5   1     4869.61     5235.85    349.29 o 
   5   5   1     6124.82     6681.49    320.19 o 
   7   5   1     3559.10     3497.74     94.01 o 
   9   5   1     2183.93     2250.50     54.42 o 
  11   5   1     2489.98     2364.74     65.19 o 
  13   5   1     2066.46     1948.94    109.98 o 
  15   5   1     1186.40     1059.12     95.18 o 
  17   5   1      135.25      182.16     63.86 o 
 -18   6   1     1213.61     1206.45     81.50 o 
 -16   6   1     2728.58     2675.23    109.81 o 
 -14   6   1     3714.29     3478.70    101.74 o 
 -12   6   1     1857.90     1846.35     56.87 o 
 -10   6   1     3595.86     3786.73     80.26 o 
  -8   6   1     5125.50     5544.94    310.88 o 
  -6   6   1     5312.19     6054.29    476.00 o 
  -4   6   1    11902.82    13616.34   1363.41 o 
  -2   6   1    12182.24    14287.01    686.52 o 
   0   6   1    14997.26    16018.13    359.60 o 
   2   6   1     5716.11     5766.08    427.98 o 
   4   6   1     4188.29     4841.18    491.99 o 
   6   6   1     2928.88     3054.15    207.77 o 
   8   6   1     7957.45     8357.80    231.44 o 
  10   6   1     4699.93     4774.00    134.48 o 
  12   6   1     3126.37     3044.78     96.14 o 
  14   6   1     2478.49     2325.85    104.01 o 
  16   6   1      785.99      887.95    109.56 o 
 -17   7   1       88.78       76.57     60.26 o 
 -15   7   1      159.91      147.33     54.16 o 
 -13   7   1       42.46        0.82     20.32 o 
 -11   7   1       63.41       22.14     18.79 o 
  -9   7   1      968.50     1100.49     39.59 o 
  -7   7   1      504.44      496.09     36.21 o 
  -5   7   1      668.30      638.11     59.60 o 
  -3   7   1       10.82        1.64     19.78 o 
  -1   7   1       93.06       28.98     22.78 o 
   1   7   1       26.55      -28.94     19.29 o 
   3   7   1      984.70     1203.15    114.34 o 
   5   7   1     2202.11     2803.24    210.09 o 
   7   7   1     2701.38     2967.19    199.54 o 
   9   7   1     1336.91     1160.15     48.28 o 
  11   7   1       58.34       -2.26     23.43 o 
  13   7   1       12.75      -25.97     37.18 o 
  15   7   1       57.76       37.87     34.77 o 
 -16   8   1      865.65     1025.37    113.90 o 
 -14   8   1     1377.04     1352.20     77.99 o 
 -12   8   1     3570.40     3494.40    145.17 o 
 -10   8   1     5627.84     6259.70    250.65 o 
  -8   8   1     4050.00     5215.48    520.63 o 
  -6   8   1      990.10     1298.49    203.15 o 
  -4   8   1     2235.99     2434.72    221.13 o 
  -2   8   1     5649.03     6248.50    393.10 o 
   0   8   1     5985.97     6211.15    170.86 o 
   2   8   1     6886.66     8055.50   1138.56 o 
   4   8   1     6681.19     7818.54   1440.69 o 
   6   8   1     5496.56     7333.02    529.63 o 
   8   8   1     4145.29     4829.47    275.43 o 
  10   8   1     2527.89     2579.94    258.90 o 
  12   8   1     1604.78     1622.26    314.87 o 
  14   8   1     1069.62     1159.30     78.66 o 
 -13   9   1        0.16       18.74     52.83 o 
 -11   9   1       43.40       -7.45     37.70 o 
  -9   9   1       12.14      -16.83     30.64 o 
  -7   9   1      476.25      635.92     58.19 o 
  -5   9   1      104.78       72.12     61.20 o 
  -3   9   1       11.09      -34.92     25.52 o 
  -1   9   1       55.16        1.48     27.20 o 
   1   9   1        0.89      -43.81     29.21 o 
   3   9   1       67.71        8.85     35.57 o 
   5   9   1      392.83      451.13     94.53 o 
   7   9   1      570.60      475.80     59.29 o 
   9   9   1       13.04      -12.95     27.35 o 
  11   9   1        1.37      -42.37     28.25 o 
  13   9   1       28.08       19.71     39.67 o 
 -12  10   1     1114.53     1153.64     95.82 o 
 -10  10   1     1044.42     1292.43    195.87 o 
  -8  10   1     1344.41     1695.88    174.95 o 
  -6  10   1     2310.54     2666.36    422.23 o 
  -4  10   1     1437.00     1760.42    142.52 o 
  -2  10   1     1889.97     2015.50    108.22 o 
   0  10   1     2228.93     2437.20    202.99 o 
   2  10   1     2762.59     2995.79    137.18 o 
   4  10   1     1986.24     2464.91    205.27 o 
   6  10   1     2524.07     3144.86    334.78 o 
   8  10   1     1652.40     1837.22    223.50 o 
  10  10   1     1467.50     1872.82    227.46 o 
  -9  11   1      208.20      235.53     48.56 o 
  -7  11   1      233.65      222.43     49.01 o 
  -5  11   1      264.40      187.00     44.15 o 
  -3  11   1      102.14        1.16     40.77 o 
  -1  11   1      315.20      307.73     74.58 o 
   1  11   1      297.15      327.59     80.28 o 
   3  11   1      488.17      446.40     69.21 o 
   5  11   1     1073.99     1139.44    116.21 o 
   7  11   1      418.88      404.21     66.03 o 
  -4  12   1      704.86      681.72     82.16 o 
  -2  12   1      752.27      887.00     90.68 o 
   0  12   1      944.42     1282.53    105.18 o 
   2  12   1      503.95      594.89    113.57 o 
 -20   0   2     1054.16     1074.01     99.13 o 
 -18   0   2     2844.52     2667.69    151.81 o 
 -16   0   2     1477.35     1361.03     96.48 o 
 -14   0   2    15066.25    15439.05    545.90 o 
 -12   0   2    22417.02    21945.28    740.70 o 
 -10   0   2    22383.88    22060.96    537.15 o 
  -8   0   2    14882.51    15138.88    508.27 o 
  -6   0   2    16099.15    15015.80    497.10 o 
  -4   0   2    26970.85    23596.35    759.95 o 
  -2   0   2    17353.46    18940.02    681.54 o 
   0   0   2    72374.10    73406.84   2611.84 o 
   2   0   2      972.22      983.92     37.65 o 
   4   0   2    18281.45    18654.14    458.96 o 
   6   0   2     9621.88     9384.28    245.69 o 
   8   0   2    12670.40    12868.44    332.60 o 
  10   0   2    14625.65    14875.78    385.63 o 
  12   0   2     8354.66     8308.22    235.77 o 
  14   0   2     3726.32     3687.59    129.20 o 
  16   0   2     2416.20     2569.22    155.27 o 
  18   0   2     1785.94     1838.30    137.26 o 
 -21   1   2        9.32       40.38     36.40 o 
 -19   1   2        0.29       -8.66     27.39 o 
 -17   1   2      681.32      690.59    202.66 o 
 -15   1   2      755.52      770.72     56.54 o 
 -13   1   2      173.12      203.78     47.73 o 
 -11   1   2     1398.24     1338.60     34.89 o 
  -9   1   2       72.36       89.67     11.91 o 
  -7   1   2     1718.71     1612.18     42.27 o 
  -5   1   2     1141.08      944.36     51.79 o 
  -3   1   2    41713.44    35672.72   1273.37 o 
  -1   1   2        6.15       -8.74      5.82 o 
   1   1   2    16604.41    16628.37    257.63 o 
   3   1   2     1173.11     1350.55     29.64 o 
   5   1   2      321.86      317.20     43.74 o 
   7   1   2     5098.86     5551.10    111.27 o 
   9   1   2      618.67      609.97     28.49 o 
  11   1   2      633.28      582.09     31.76 o 
  13   1   2       58.69       28.73     17.97 o 
  15   1   2       30.93      -12.73     26.20 o 
  17   1   2       33.76        2.10     33.36 o 
 -20   2   2     2012.34     1997.62     97.81 o 
 -18   2   2     3441.16     3575.19    130.81 o 
 -16   2   2     3079.49     3010.73     89.70 o 
 -14   2   2     2497.80     2601.76    232.31 o 
 -12   2   2    12309.12    11982.45    250.34 o 
 -10   2   2    15029.94    14625.13    258.98 o 
  -8   2   2    26393.60    26343.24    568.76 o 
  -6   2   2    24586.49    23913.35    477.21 o 
  -4   2   2     8695.76     9216.10    324.61 o 
  -2   2   2    39531.48    39187.93   2955.37 o 
   0   2   2     8691.32     8454.32    474.46 o 
   2   2   2    10326.24    10148.33    162.23 o 
   4   2   2    16438.31    17320.43    627.70 o 
   6   2   2    14033.28    14745.26    263.08 o 
   8   2   2     6057.67     5830.68    118.30 o 
  10   2   2     6670.14     6667.37    136.00 o 
  12   2   2     8624.72     8365.75    192.89 o 
  14   2   2     3016.87     3110.00     82.37 o 
  16   2   2     1788.69     1931.89     93.93 o 
  18   2   2      804.56      739.58    129.92 o 
 -21   3   2      270.18      371.78     59.23 o 
 -19   3   2      592.16      627.03     65.69 o 
 -17   3   2      590.68      611.00     80.50 o 
 -15   3   2     1628.87     1538.29     58.29 o 
 -13   3   2     1728.90     1544.09     46.33 o 
 -11   3   2     6542.86     6499.35    114.78 o 
  -9   3   2    11732.58    12075.34    196.28 o 
  -7   3   2     5380.56     5694.21    214.50 o 
  -5   3   2     6436.00     7259.34    191.71 o 
  -3   3   2     3467.19     3763.83    145.54 o 
  -1   3   2      473.52      624.04     52.25 o 
   1   3   2     4114.15     3738.56     92.20 o 
   3   3   2     4943.24     4882.56     85.67 o 
   5   3   2     6786.83     7057.61    143.82 o 
   7   3   2     2056.81     2054.51     46.85 o 
   9   3   2     1626.86     1688.84     49.91 o 
  11   3   2     1092.21     1041.68     63.90 o 
  13   3   2     2330.87     2284.34     67.29 o 
  15   3   2     3061.78     2755.85     92.29 o 
  17   3   2      307.02      223.41     70.69 o 
 -20   4   2      673.59      732.90     91.30 o 
 -18   4   2      784.97      867.77     68.77 o 
 -16   4   2     2665.76     2454.29     98.36 o 
 -14   4   2     4275.53     3985.44    179.30 o 
 -12   4   2     3179.03     3057.90     73.40 o 
 -10   4   2     1185.96     1109.92     34.66 o 
  -8   4   2     2964.39     2943.33     66.90 o 
  -6   4   2    10760.09    11487.59    302.40 o 
  -4   4   2    11573.44    12978.28    394.94 o 
  -2   4   2     8562.32     8950.11    428.52 o 
   0   4   2    15966.18    15416.91    651.08 o 
   2   4   2    12800.02    12832.76    206.41 o 
   4   4   2     5836.79     5710.69    156.56 o 
   6   4   2     9188.15     9785.00    183.29 o 
   8   4   2     3930.34     4207.39     93.09 o 
  10   4   2     3763.43     3960.24     92.58 o 
  12   4   2      393.17      367.86     35.08 o 
  14   4   2      913.55      926.80     54.46 o 
  16   4   2     1234.27     1108.65     84.10 o 
 -19   5   2      429.67      379.60     52.32 o 
 -17   5   2     1822.75     1675.55     83.78 o 
 -15   5   2     3585.47     3288.70     96.62 o 
 -13   5   2     3540.71     3496.84     95.48 o 
 -11   5   2     4145.46     3959.07    108.65 o 
  -9   5   2     6162.79     6435.95    156.95 o 
  -7   5   2     6061.71     6081.44    196.77 o 
  -5   5   2    12706.48    13794.43    475.42 o 
  -3   5   2    14817.68    15112.63    277.51 o 
  -1   5   2     6585.90     6130.36    159.39 o 
   1   5   2     2056.43     1718.39     87.63 o 
   3   5   2     6018.78     5928.71    110.09 o 
   5   5   2     3180.71     3262.93    109.75 o 
   7   5   2     7930.50     8057.79    208.68 o 
   9   5   2     6032.39     5908.88    140.90 o 
  11   5   2     1626.44     1610.61     53.82 o 
  13   5   2     2007.97     2154.47     79.99 o 
  15   5   2      907.89     1011.15     78.41 o 
 -18   6   2      453.34      349.96     65.69 o 
 -16   6   2      929.79      812.60    121.58 o 
 -14   6   2      214.30      194.92     31.92 o 
 -12   6   2       27.44       11.97     16.30 o 
 -10   6   2      223.90      160.35     18.86 o 
  -8   6   2     1527.36     1548.55     45.90 o 
  -6   6   2     2777.94     3063.17    165.70 o 
  -4   6   2     1453.30     1473.28     46.64 o 
  -2   6   2     2147.72     2087.98     72.29 o 
   0   6   2     2507.88     2270.83     75.87 o 
   2   6   2     6381.36     6849.01    333.53 o 
   4   6   2     3274.49     3595.91    226.46 o 
   6   6   2      916.71      817.19     43.87 o 
   8   6   2     1054.50      969.96     47.73 o 
  10   6   2      130.21       98.82     26.07 o 
  12   6   2      190.34      190.10     31.09 o 
  14   6   2      211.01      231.16     46.69 o 
  16   6   2      182.21      204.62     62.72 o 
 -17   7   2     1058.26     1102.79    134.44 o 
 -15   7   2     1732.63     1646.05     81.04 o 
 -13   7   2     2326.83     2169.69     66.09 o 
 -11   7   2     2970.01     2838.88     75.69 o 
  -9   7   2     6157.95     6667.48    181.94 o 
  -7   7   2     3172.50     3360.03    182.76 o 
  -5   7   2     6280.27     7362.90    290.67 o 
  -3   7   2     5195.13     5306.74    146.18 o 
  -1   7   2     9108.08     9488.76    232.21 o 
   1   7   2    13447.60    13251.71    308.53 o 
   3   7   2     8427.16     8748.00    967.28 o 
   5   7   2     3383.02     3710.23    191.42 o 
   7   7   2     2422.48     2448.20    122.95 o 
   9   7   2     3683.35     3609.09    114.18 o 
  11   7   2     2235.98     2126.35    108.82 o 
  13   7   2     1689.69     1845.88    143.07 o 
  15   7   2      914.05      968.81     81.16 o 
 -14   8   2       54.94       45.48     35.42 o 
 -12   8   2       66.17       10.81     26.29 o 
 -10   8   2       70.39       10.28     21.28 o 
  -8   8   2       82.45       77.53     23.45 o 
  -6   8   2       49.72       21.78     19.94 o 
  -4   8   2      817.81      857.72    114.42 o 
  -2   8   2       44.31       -8.09     23.78 o 
   0   8   2       19.77      -18.98     21.33 o 
   2   8   2        0.85      -34.55     23.03 o 
   4   8   2      254.19      255.96     40.57 o 
   6   8   2       33.17       53.52     30.44 o 
   8   8   2      106.54       47.35     26.66 o 
  10   8   2        3.79      -33.67     22.44 o 
  12   8   2       17.32      -33.31     25.60 o 
 -13   9   2     1381.03     1464.58    224.05 o 
 -11   9   2     1777.01     1779.31    141.38 o 
  -9   9   2     1537.49     1485.78    116.90 o 
  -7   9   2     3427.39     3970.85    287.64 o 
  -5   9   2     2026.35     2197.21    120.28 o 
  -3   9   2     3741.50     4099.72    281.60 o 
  -1   9   2     4764.22     5000.71    150.13 o 
   1   9   2     6148.57     6472.41    221.27 o 
   3   9   2     4648.06     4931.73    562.06 o 
   5   9   2     2213.09     2236.13    300.76 o 
   7   9   2     2264.59     2380.15    165.04 o 
   9   9   2     1473.72     1613.43    108.08 o 
  11   9   2     1148.97     1251.46     66.90 o 
 -12  10   2        6.10      -52.29     34.86 o 
 -10  10   2        0.49      -30.61     48.68 o 
  -8  10   2       79.75       60.05     36.95 o 
  -6  10   2      604.47      533.59     55.20 o 
  -4  10   2      402.83      347.96     48.57 o 
  -2  10   2      196.49      125.37     39.69 o 
   0  10   2      293.96      225.27     53.03 o 
   2  10   2       34.49      -24.04     35.00 o 
   4  10   2      439.33      377.53     57.44 o 
   6  10   2      460.59      330.31     57.70 o 
   8  10   2      106.53       38.29     41.83 o 
  -9  11   2      813.50     1093.22    175.25 o 
  -7  11   2      853.43     1043.59     77.77 o 
  -5  11   2     1161.95     1307.64     81.64 o 
  -3  11   2     1677.14     1759.84     86.54 o 
  -1  11   2     1797.68     1878.61    111.84 o 
   1  11   2     1057.85     1172.78     96.39 o 
   3  11   2      905.26     1126.12     97.61 o 
   5  11   2     1444.40     1861.74    110.62 o 
  -2  12   2      425.13      304.90     67.38 o 
   0  12   2      750.18      631.79     99.68 o 
 -21   1   3     1403.62     1346.54     80.22 o 
 -19   1   3     3297.92     3485.66    129.25 o 
 -17   1   3     3775.78     3687.61    128.08 o 
 -15   1   3     5741.95     5987.53    174.94 o 
 -13   1   3    13719.46    13631.28    399.45 o 
 -11   1   3    14685.08    14591.11    295.07 o 
  -9   1   3    22805.44    21697.96    425.34 o 
  -7   1   3    13295.92    12647.51    253.14 o 
  -5   1   3     2319.57     1997.14     42.21 o 
  -3   1   3     2336.09     2304.46     76.13 o 
  -1   1   3    51877.93    51745.80   1079.26 o 
   1   1   3    22677.07    23685.60    366.55 o 
   3   1   3    19052.13    19362.16    335.66 o 
   5   1   3    16679.07    17190.52    305.54 o 
   7   1   3    10347.01    10487.09    197.39 o 
   9   1   3     9657.10     9985.34    192.69 o 
  11   1   3     7097.69     7212.57    150.43 o 
  13   1   3     3586.92     3598.18     92.11 o 
  15   1   3     1506.16     1607.34     68.51 o 
  17   1   3     1226.66     1336.12     89.01 o 
 -20   2   3      211.24      251.56     47.09 o 
 -18   2   3      237.01      209.52     45.38 o 
 -16   2   3     3129.34     3074.14    156.70 o 
 -14   2   3     1504.89     1425.45     64.69 o 
 -12   2   3     2100.05     2188.54     79.99 o 
 -10   2   3     1125.00     1117.15     88.16 o 
  -8   2   3     1535.94     1512.44     36.42 o 
  -6   2   3      657.01      650.93     31.55 o 
  -4   2   3      186.21      154.29     11.07 o 
  -2   2   3      100.99       97.12     11.94 o 
   0   2   3     1920.03     1981.68     54.62 o 
   2   2   3     7493.72     7542.70    126.32 o 
   4   2   3      836.22      730.56     23.90 o 
   6   2   3     3886.64     3962.31     86.99 o 
   8   2   3     2586.96     2659.62     67.98 o 
  10   2   3     1369.97     1348.12     47.83 o 
  12   2   3      230.00      192.33     25.33 o 
  14   2   3      635.61      611.00     48.13 o 
  16   2   3      233.65      134.00     41.99 o 
 -21   3   3     1069.32     1229.00     88.80 o 
 -19   3   3     2302.83     2478.65    259.02 o 
 -17   3   3     3385.59     3335.01    119.33 o 
 -15   3   3     3912.46     3953.18    121.69 o 
 -13   3   3     4375.78     4509.93    113.83 o 
 -11   3   3     3763.02     3723.15    144.00 o 
  -9   3   3     3191.64     2972.29     92.25 o 
  -7   3   3    23678.88    23698.99    476.87 o 
  -5   3   3    23326.39    24235.60    517.71 o 
  -3   3   3    22813.68    22887.88    711.83 o 
  -1   3   3     5880.90     5642.50    201.42 o 
   1   3   3     6333.54     6416.61    122.94 o 
   3   3   3     6753.78     6858.16    118.37 o 
   5   3   3    10365.02    10677.02    198.62 o 
   7   3   3     7752.42     8419.28    165.04 o 
   9   3   3     5900.58     6011.17    128.19 o 
  11   3   3     4020.76     4164.98    100.38 o 
  13   3   3      906.77      899.61     45.87 o 
  15   3   3     1089.30     1097.98     63.74 o 
  17   3   3      762.42      859.63     95.31 o 
 -20   4   3      530.44      662.96     72.93 o 
 -18   4   3     2220.17     2149.73     95.08 o 
 -16   4   3     4305.08     4152.71    149.74 o 
 -14   4   3     2312.28     2378.42     75.26 o 
 -12   4   3     1092.94     1150.01     39.56 o 
 -10   4   3     5434.24     5415.74     98.81 o 
  -8   4   3     6520.49     6325.93    111.33 o 
  -6   4   3     5864.47     6098.42    106.85 o 
  -4   4   3     7059.54     7231.26    170.54 o 
  -2   4   3     2204.44     1856.67    105.32 o 
   0   4   3      767.47      503.19     49.97 o 
   2   4   3     3601.05     3488.68    103.45 o 
   4   4   3     8185.44     8391.20    143.96 o 
   6   4   3    11043.31    11048.30    207.48 o 
   8   4   3     7928.64     8118.25    162.70 o 
  10   4   3     1325.09     1276.53     47.11 o 
  12   4   3      593.98      574.46     38.53 o 
  14   4   3      962.46     1074.05     61.51 o 
  16   4   3      460.80      430.28     61.65 o 
 -19   5   3      219.34      133.95     41.68 o 
 -17   5   3      330.54      302.92     38.06 o 
 -15   5   3      481.68      451.86     39.16 o 
 -13   5   3     1960.69     1897.13     56.15 o 
 -11   5   3     4423.40     4231.40    136.53 o 
  -9   5   3     3890.14     3754.50     75.05 o 
  -7   5   3     2986.04     2743.21     58.70 o 
  -5   5   3     2759.88     2783.22     65.28 o 
  -3   5   3     9139.26     9209.01    214.13 o 
  -1   5   3     4882.06     4597.30    202.44 o 
   1   5   3     6159.32     6125.68    451.40 o 
   3   5   3     6082.82     5992.78    185.94 o 
   5   5   3     3231.68     3094.25    115.58 o 
   7   5   3      226.22      208.23     27.94 o 
   9   5   3       41.32       16.85     20.26 o 
  11   5   3      501.22      501.07     44.13 o 
  13   5   3     1255.05     1346.79     65.34 o 
  15   5   3     1073.14     1151.10     87.66 o 
 -18   6   3      867.64      855.45     95.89 o 
 -16   6   3     1288.37     1206.25     57.19 o 
 -14   6   3     3567.47     3348.89     98.21 o 
 -12   6   3     4979.14     4790.05    158.40 o 
 -10   6   3     7659.44     7696.80    153.62 o 
  -8   6   3     2571.29     2640.14     59.98 o 
  -6   6   3     4436.35     4617.48    125.77 o 
  -4   6   3     8531.40     8193.33    199.83 o 
  -2   6   3     6895.03     6587.36    166.20 o 
   0   6   3    11069.78    10800.46    426.01 o 
   2   6   3    11053.34    10997.48    267.11 o 
   4   6   3     4408.63     4285.96    145.59 o 
   6   6   3      924.63      864.79     53.13 o 
   8   6   3     3223.47     3059.80    102.30 o 
  10   6   3     2561.39     2510.82    104.49 o 
  12   6   3     2769.28     2850.65     98.76 o 
  14   6   3     1337.80     1447.30    208.32 o 
 -17   7   3      185.28      183.30     64.85 o 
 -15   7   3      354.90      284.52     45.41 o 
 -13   7   3        3.40      -32.30     21.53 o 
 -11   7   3       51.27       21.24     22.32 o 
  -9   7   3       11.03       29.31     18.62 o 
  -7   7   3      988.95      999.24     47.14 o 
  -5   7   3     7149.78     7265.48    232.44 o 
  -3   7   3     2221.91     2102.51     79.54 o 
  -1   7   3       81.64       32.68     22.30 o 
   1   7   3       19.53      -13.19     17.06 o 
   3   7   3       67.73       43.66     28.59 o 
   5   7   3       80.69       70.56     28.00 o 
   7   7   3      665.68      662.12    103.13 o 
   9   7   3      338.22      354.48     53.57 o 
  11   7   3        0.90        3.67     26.02 o 
  13   7   3       21.16        8.38     38.45 o 
 -16   8   3      985.30     1071.62     77.81 o 
 -14   8   3     1215.37     1167.87     89.58 o 
 -12   8   3     2297.70     2305.04     97.17 o 
 -10   8   3     3347.31     3402.69    106.35 o 
  -8   8   3     5052.36     4795.16    134.90 o 
  -6   8   3     4731.66     4889.86    118.20 o 
  -4   8   3     7502.60     7906.61    206.14 o 
  -2   8   3     6376.80     6500.12    176.68 o 
   0   8   3     3651.12     3415.11    110.53 o 
   2   8   3     3785.20     3503.72    117.75 o 
   4   8   3     3474.73     3336.10    166.66 o 
   6   8   3     2825.44     2657.60    115.40 o 
   8   8   3     1561.25     1585.45    108.94 o 
  10   8   3     1130.87     1063.95     61.74 o 
  12   8   3     1048.64     1084.71     66.96 o 
 -15   9   3       43.02       13.01     63.34 o 
 -13   9   3       24.68      -38.48     36.12 o 
 -11   9   3       11.81      -34.00     56.91 o 
  -9   9   3      158.00      118.95     32.40 o 
  -7   9   3      306.98      239.71     33.36 o 
  -5   9   3      765.53      716.21     67.08 o 
  -3   9   3      307.39      147.96     35.56 o 
  -1   9   3        5.04      -26.80     22.34 o 
   1   9   3      178.88       97.30     31.93 o 
   3   9   3        0.18      -27.82     26.21 o 
   5   9   3      250.18      176.80     42.47 o 
   7   9   3       67.34       34.46     40.60 o 
   9   9   3       48.47        4.88     37.07 o 
 -12  10   3     1266.97     1195.12     90.76 o 
 -10  10   3     1483.26     1604.23    123.85 o 
  -8  10   3     1841.11     1992.33     99.18 o 
  -6  10   3     2182.48     2243.81    108.38 o 
  -4  10   3     2153.10     2150.77     92.99 o 
  -2  10   3     2997.99     3147.00    115.38 o 
   0  10   3     2838.30     2948.86    113.66 o 
   2  10   3     2110.79     1960.36    175.55 o 
   4  10   3      942.73     1002.65     85.50 o 
   6  10   3      739.56      850.69     93.43 o 
   8  10   3      557.86      531.10     71.42 o 
  -9  11   3      317.55      233.07     59.45 o 
  -7  11   3      532.77      512.30     58.83 o 
  -5  11   3      470.72      350.05     57.05 o 
  -3  11   3      352.06      264.87     48.80 o 
  -1  11   3      573.75      424.56     61.50 o 
   1  11   3      247.97      242.32     81.71 o 
   3  11   3      343.45      348.38     79.36 o 
   5  11   3      335.09      293.90     60.10 o 
 -22   0   4     1258.46     1364.34    117.57 o 
 -20   0   4     2187.91     2499.85    151.08 o 
 -18   0   4     3667.50     3831.49    189.07 o 
 -16   0   4     2811.08     2797.67    146.08 o 
 -14   0   4    18211.61    17238.11    599.17 o 
 -12   0   4    11918.42    11231.63    401.95 o 
 -10   0   4     6599.84     6638.06    248.74 o 
  -8   0   4     2863.47     2845.29     82.50 o 
  -6   0   4     6822.95     6485.36    233.75 o 
  -4   0   4    14833.81    14218.67    524.00 o 
  -2   0   4    18920.57    20683.30    758.77 o 
   0   0   4    46330.89    49971.27   1797.95 o 
   2   0   4    36494.74    37775.35    754.14 o 
   4   0   4    24726.82    26586.69    655.44 o 
   6   0   4     2770.78     2581.29     93.51 o 
   8   0   4     2487.32     2432.23     94.11 o 
  10   0   4     5437.32     5739.51    180.22 o 
  12   0   4     4046.01     4093.87    145.42 o 
  14   0   4     1730.58     1741.08     88.77 o 
  16   0   4     1406.70     1342.88    123.67 o 
 -21   1   4        1.53      -23.31     30.53 o 
 -19   1   4       60.15       29.31     31.27 o 
 -17   1   4     1254.96     1127.39     67.20 o 
 -15   1   4     2389.15     2374.27     95.27 o 
 -13   1   4      798.60      849.81     47.67 o 
 -11   1   4        2.00       -7.77     13.86 o 
  -9   1   4     3019.62     3022.83    102.48 o 
  -7   1   4        7.10       -0.99      5.83 o 
  -5   1   4        1.46      -10.50      7.77 o 
  -3   1   4     8351.21     8175.10    222.02 o 
  -1   1   4     5741.33     5882.21    135.82 o 
   1   1   4     3892.69     4354.80    106.13 o 
   3   1   4      756.35      691.96     27.70 o 
   5   1   4       14.72       -5.61     12.20 o 
   7   1   4       76.02       38.54     15.58 o 
   9   1   4        1.33      -18.04     14.96 o 
  11   1   4      200.13      182.48     26.23 o 
  13   1   4      508.76      507.98     61.15 o 
  15   1   4      190.27      130.19     29.40 o 
 -22   2   4     1970.97     1923.08    106.59 o 
 -20   2   4     3520.83     3533.01    133.64 o 
 -18   2   4     3153.06     3008.93    213.72 o 
 -16   2   4     3145.55     3084.88    155.49 o 
 -14   2   4     3092.14     3131.42    106.63 o 
 -12   2   4     5897.11     6067.88    234.41 o 
 -10   2   4     6806.31     6470.87    209.81 o 
  -8   2   4    19491.36    19744.50    343.02 o 
  -6   2   4    17870.95    17691.34    712.30 o 
  -4   2   4     7918.89     7940.89    148.28 o 
  -2   2   4    28913.22    28971.63    606.03 o 
   0   2   4    11306.34    11352.33    249.33 o 
   2   2   4     9429.22     9499.22    158.58 o 
   4   2   4    11564.54    11626.17    193.10 o 
   6   2   4    10397.50    10994.32    209.18 o 
   8   2   4     7915.15     8415.23    169.41 o 
  10   2   4     4407.29     4552.14    116.78 o 
  12   2   4     1975.22     2058.65     66.54 o 
  14   2   4      455.37      470.96     73.87 o 
  16   2   4      521.72      608.31     55.19 o 
 -21   3   4     1234.32     1273.31     78.68 o 
 -19   3   4     1108.02     1057.98     57.29 o 
 -17   3   4      994.44      954.42     48.43 o 
 -15   3   4      840.60      790.71     41.69 o 
 -13   3   4      768.66      803.34     49.92 o 
 -11   3   4     1131.25     1138.53     57.77 o 
  -9   3   4     1798.33     1750.70     40.53 o 
  -7   3   4     2858.82     2862.58     57.19 o 
  -5   3   4    10261.74    10293.05    292.26 o 
  -3   3   4     3169.34     3152.49     66.86 o 
  -1   3   4      181.70      157.33     18.14 o 
   1   3   4     9143.03     9141.73    208.90 o 
   3   3   4     7538.57     7825.06    135.94 o 
   5   3   4     7697.22     7859.91    168.02 o 
   7   3   4     3667.63     3725.13     89.40 o 
   9   3   4     1559.95     1587.86     54.54 o 
  11   3   4      134.67       79.70     22.58 o 
  13   3   4       12.18       -2.46     22.03 o 
  15   3   4      123.23      107.93     66.02 o 
 -20   4   4      472.63      473.69     89.57 o 
 -18   4   4     1579.33     1596.92     65.97 o 
 -16   4   4     2753.68     2758.35     87.30 o 
 -14   4   4     3167.23     3163.05     99.38 o 
 -12   4   4     4228.94     3903.81    164.29 o 
 -10   4   4     4573.25     4408.90    124.10 o 
  -8   4   4     8674.00     8873.31    172.59 o 
  -6   4   4     5409.90     5548.53    181.93 o 
  -4   4   4     9741.68     9293.53    273.94 o 
  -2   4   4     4340.73     4253.83    291.05 o 
   0   4   4     4337.11     4416.66    139.11 o 
   2   4   4     3429.77     3570.16     98.80 o 
   4   4   4     4395.29     4204.91     83.29 o 
   6   4   4     4870.58     4855.57    130.07 o 
   8   4   4     1018.55     1099.54     73.20 o 
  10   4   4     1554.81     1582.13     75.43 o 
  12   4   4      763.82      775.73     55.57 o 
  14   4   4     1759.86     1807.04     79.09 o 
 -19   5   4      976.20      983.47     62.33 o 
 -17   5   4     2944.06     2928.98    131.46 o 
 -15   5   4     3841.23     3725.98    106.50 o 
 -13   5   4     1630.92     1559.31     58.46 o 
 -11   5   4     2727.54     2724.69     86.26 o 
  -9   5   4     2798.77     2991.89     64.28 o 
  -7   5   4     5028.16     5057.91    106.57 o 
  -5   5   4     9406.21     9188.16    320.99 o 
  -3   5   4     6988.18     6704.17    177.62 o 
  -1   5   4     7140.40     6820.88    303.55 o 
   1   5   4     5299.75     4984.96    131.10 o 
   3   5   4     7827.83     8001.76    194.91 o 
   5   5   4     3552.97     3402.03    120.78 o 
   7   5   4     4629.50     4648.04    129.47 o 
   9   5   4     1406.83     1387.31     63.13 o 
  11   5   4      653.14      718.45     83.16 o 
  13   5   4     1473.05     1475.44     72.60 o 
 -18   6   4      103.42       13.92     26.85 o 
 -16   6   4      716.92      649.85     66.84 o 
 -14   6   4      625.30      659.62     58.99 o 
 -12   6   4     1531.08     1386.30     62.09 o 
 -10   6   4     2021.18     1782.43     66.39 o 
  -8   6   4     1594.58     1472.63     50.06 o 
  -6   6   4     2425.42     2221.83     75.37 o 
  -4   6   4     1685.45     1794.03    103.89 o 
  -2   6   4     2451.21     2321.10     77.75 o 
   0   6   4      645.02      588.15     39.87 o 
   2   6   4      147.55      106.34     25.13 o 
   4   6   4       48.21        4.92     17.90 o 
   6   6   4      391.67      311.86     35.11 o 
   8   6   4     1336.32     1272.18     61.63 o 
  10   6   4      399.65      282.91     39.82 o 
  12   6   4      497.94      426.40     49.19 o 
 -17   7   4     1029.44     1085.37     76.52 o 
 -15   7   4     1932.74     1765.52     90.04 o 
 -13   7   4     3684.22     3495.25    107.46 o 
 -11   7   4     6439.71     6227.75    161.57 o 
  -9   7   4     7351.30     7460.28    174.51 o 
  -7   7   4     1336.24     1188.50     56.26 o 
  -5   7   4     3265.24     3236.42    102.03 o 
  -3   7   4     6244.83     6243.68    259.03 o 
  -1   7   4     9103.14     8814.15    481.92 o 
   1   7   4     6049.39     5679.91    298.56 o 
   3   7   4     1884.82     1807.78     71.61 o 
   5   7   4     1258.15     1114.91     90.79 o 
   7   7   4     1948.59     1947.90    112.07 o 
   9   7   4     2230.48     2153.78     85.25 o 
  11   7   4     2067.66     2034.95     85.83 o 
 -16   8   4        2.20      -29.89     34.67 o 
 -14   8   4        3.51      -16.87     31.26 o 
 -12   8   4      109.37       34.24     27.87 o 
 -10   8   4      267.73      201.96     36.37 o 
  -8   8   4      128.35       57.93     23.97 o 
  -6   8   4      416.06      347.10     41.74 o 
  -4   8   4      333.38      226.71     35.67 o 
  -2   8   4      319.96      279.51     52.32 o 
   0   8   4      158.18      172.05     43.85 o 
   2   8   4        1.96      -28.40     19.64 o 
   4   8   4       56.24       25.97     30.02 o 
   6   8   4      103.31       53.58     32.06 o 
   8   8   4       75.09      100.85     40.97 o 
  10   8   4       29.40       30.26     30.43 o 
 -13   9   4      925.98      842.03    130.04 o 
 -11   9   4     2481.90     2567.66     95.38 o 
  -9   9   4     3951.41     3902.59    180.15 o 
  -7   9   4     6275.26     6585.88    154.81 o 
  -5   9   4     3321.87     3410.24    117.18 o 
  -3   9   4     2044.34     1974.47    166.18 o 
  -1   9   4      920.74      908.09     62.83 o 
   1   9   4     1448.79     1261.50    124.90 o 
   3   9   4     1920.83     1731.59     95.95 o 
   5   9   4     1989.46     1816.35    250.57 o 
   7   9   4     1876.51     1819.04    101.36 o 
   9   9   4     1121.11     1163.21     87.90 o 
 -12  10   4       13.20       31.73     42.03 o 
 -10  10   4      165.95      107.36     49.19 o 
  -8  10   4      892.98      941.76     69.85 o 
  -6  10   4      664.07      653.20     60.76 o 
  -4  10   4      215.54      147.56     38.73 o 
  -2  10   4       85.06       59.76     33.15 o 
   0  10   4        6.95      -22.64     28.09 o 
   2  10   4       64.21        7.22     36.70 o 
   4  10   4      348.85      301.88     56.55 o 
   6  10   4      590.33      449.14     65.78 o 
  -7  11   4      481.89      410.55     55.56 o 
  -5  11   4      623.50      531.45     59.73 o 
  -3  11   4     1488.67     1542.37     82.95 o 
  -1  11   4     1990.49     1999.22     94.35 o 
   1  11   4     1226.84     1356.18    144.54 o 
 -21   1   5     1773.45     1822.35    159.75 o 
 -19   1   5     3449.41     3614.28    130.96 o 
 -17   1   5     2084.63     2198.42    172.87 o 
 -15   1   5     3753.96     3835.92    125.35 o 
 -13   1   5     7014.79     6964.20    269.09 o 
 -11   1   5     7721.28     7734.67    204.50 o 
  -9   1   5    13181.53    12789.45    261.17 o 
  -7   1   5    11076.56    11123.84    200.42 o 
  -5   1   5    12690.09    13285.83    276.94 o 
  -3   1   5    26177.74    27513.00    710.65 o 
  -1   1   5    33758.06    35716.23    745.93 o 
   1   1   5    10404.50    10726.23    239.79 o 
   3   1   5     9223.71     9446.44    161.40 o 
   5   1   5     4440.25     4683.33    104.54 o 
   7   1   5     2739.97     2985.85    112.15 o 
   9   1   5     3129.87     3300.26     87.38 o 
  11   1   5     2887.43     3156.86     88.36 o 
  13   1   5     1519.58     1708.33     64.33 o 
 -22   2   5       43.96       11.71     37.17 o 
 -20   2   5       93.48       74.85     37.75 o 
 -18   2   5      416.76      469.09     51.43 o 
 -16   2   5     1320.42     1295.74    131.39 o 
 -14   2   5      377.69      370.27     90.24 o 
 -12   2   5     1237.74     1218.70     55.50 o 
 -10   2   5       22.59        0.11     11.32 o 
  -8   2   5        6.84       -5.39      8.52 o 
  -6   2   5     1641.54     1600.06     46.37 o 
  -4   2   5    16508.16    17294.24    311.02 o 
  -2   2   5     8473.26     8803.32    200.10 o 
   0   2   5     2797.11     2740.41     93.27 o 
   2   2   5      638.66      623.77     32.43 o 
   4   2   5       91.67       33.56     15.91 o 
   6   2   5      545.10      483.73     42.21 o 
   8   2   5      173.40      136.89     24.02 o 
  10   2   5      303.09      221.51     28.96 o 
  12   2   5      202.55      213.67     32.71 o 
  14   2   5      269.75      160.30     37.09 o 
 -21   3   5     1786.82     1748.53     74.50 o 
 -19   3   5     2012.18     1987.53     76.46 o 
 -17   3   5     1846.81     1993.53     73.08 o 
 -15   3   5     2081.90     2041.64     70.45 o 
 -13   3   5     4175.94     4159.68    109.11 o 
 -11   3   5     6000.79     5751.79    151.36 o 
  -9   3   5     9880.90     9857.53    165.94 o 
  -7   3   5    14271.08    14562.84    313.95 o 
  -5   3   5     6941.18     7200.77    139.13 o 
  -3   3   5     5342.80     4791.68     97.74 o 
  -1   3   5     2870.04     2918.72     82.66 o 
   1   3   5     8313.28     8577.48    201.05 o 
   3   3   5     9478.15     9745.78    188.90 o 
   5   3   5     7489.54     7920.36    160.51 o 
   7   3   5     2518.53     2660.11     73.74 o 
   9   3   5     1713.31     1782.64     74.33 o 
  11   3   5     1082.14     1087.57     58.65 o 
  13   3   5      723.98      720.51     58.13 o 
 -20   4   5      969.34     1012.25     63.63 o 
 -18   4   5     1261.14     1241.98     95.07 o 
 -16   4   5      731.55      832.30     75.71 o 
 -14   4   5       76.58       97.10     35.77 o 
 -12   4   5     1024.99      940.65     43.37 o 
 -10   4   5     6696.35     6734.71    136.25 o 
  -8   4   5    10417.97    10781.29    181.52 o 
  -6   4   5     9891.83     9921.98    187.56 o 
  -4   4   5     4994.72     4804.83    122.77 o 
  -2   4   5     1403.42     1296.05     49.85 o 
   0   4   5     2629.86     2562.90     78.84 o 
   2   4   5     5188.52     5357.15    139.64 o 
   4   4   5     5834.29     6035.81    155.77 o 
   6   4   5     4874.07     4947.56    181.30 o 
   8   4   5     1024.40     1080.85     58.40 o 
  10   4   5       11.19      -32.21     21.48 o 
  12   4   5      124.78       57.40     35.39 o 
 -19   5   5      187.25      180.76     54.49 o 
 -17   5   5     2293.30     2349.03     83.78 o 
 -15   5   5     4162.06     4258.22    196.51 o 
 -13   5   5     3430.10     3423.12    116.52 o 
 -11   5   5      772.09      713.42     42.65 o 
  -9   5   5      616.66      613.48     40.44 o 
  -7   5   5     2211.70     2144.13     71.31 o 
  -5   5   5     2237.78     2116.71    113.53 o 
  -3   5   5     3429.84     3540.73    140.00 o 
  -1   5   5     2454.32     2528.28     80.57 o 
   1   5   5     1774.94     1657.33     63.17 o 
   3   5   5      294.59      312.49     50.72 o 
   5   5   5     1081.20      982.34     62.64 o 
   7   5   5     2455.86     2389.55     87.20 o 
   9   5   5     2319.92     2327.95     88.99 o 
  11   5   5      880.23      899.35     64.68 o 
 -18   6   5     1169.41     1139.39     77.02 o 
 -16   6   5     3159.64     3124.49    130.25 o 
 -14   6   5     5287.90     5259.96    175.17 o 
 -12   6   5     3937.72     3708.39    110.39 o 
 -10   6   5     2851.06     2778.86     90.89 o 
  -8   6   5      258.58      196.60     23.58 o 
  -6   6   5     4156.32     4258.35    128.06 o 
  -4   6   5     8833.63     8553.32    368.11 o 
  -2   6   5     9448.22     9052.98    417.91 o 
   0   6   5     8289.85     8143.77    364.27 o 
   2   6   5     3730.12     3633.93    110.57 o 
   4   6   5      547.55      511.46     70.44 o 
   6   6   5      686.06      740.94     76.13 o 
   8   6   5     2814.71     2896.43    102.22 o 
  10   6   5     2377.04     2568.44     98.30 o 
 -17   7   5      153.36      108.49     53.72 o 
 -15   7   5      155.37       50.26     36.04 o 
 -13   7   5       24.45       -1.39     30.34 o 
 -11   7   5      763.86      720.69     62.97 o 
  -9   7   5      640.05      636.66     59.60 o 
  -7   7   5      411.08      330.23     36.80 o 
  -5   7   5      681.55      681.20     48.44 o 
  -3   7   5      157.48       81.42     25.23 o 
  -1   7   5      235.00      220.19     49.30 o 
   1   7   5       76.12       45.34     24.09 o 
   3   7   5     1185.15     1143.88     58.70 o 
   5   7   5      641.96      614.47     61.74 o 
   7   7   5      372.17      265.62     49.95 o 
   9   7   5       22.10      -31.92     29.38 o 
 -16   8   5     1045.85      968.70    179.81 o 
 -14   8   5     1202.55     1024.51     70.52 o 
 -12   8   5     2379.90     2394.56     89.77 o 
 -10   8   5     4485.47     4679.36    138.14 o 
  -8   8   5     7094.21     7331.26    164.88 o 
  -6   8   5     3281.14     2995.70    103.39 o 
  -4   8   5      750.98      569.37     84.23 o 
  -2   8   5      445.85      362.34     41.10 o 
   0   8   5     2395.22     2195.35     97.72 o 
   2   8   5     4325.31     4164.66    233.30 o 
   4   8   5     3203.40     3133.39    133.55 o 
   6   8   5     2506.96     2363.78    114.91 o 
   8   8   5     1414.29     1392.80    188.22 o 
 -13   9   5        0.46      -42.83     35.63 o 
 -11   9   5        0.28      -13.00     31.75 o 
  -9   9   5       79.68        5.57     30.96 o 
  -7   9   5      325.54      235.39     41.11 o 
  -5   9   5       27.60      -14.01     25.66 o 
  -3   9   5        2.03      -26.59     23.87 o 
  -1   9   5        7.57      -36.37     24.25 o 
   1   9   5        4.65      -15.70     27.49 o 
   3   9   5      187.31      167.00     54.78 o 
   5   9   5      137.01       42.98     37.92 o 
   7   9   5        0.06       -8.98     38.07 o 
 -10  10   5     1261.44     1123.98    106.95 o 
  -8  10   5      759.53      604.29     57.83 o 
  -6  10   5      692.75      574.52     58.03 o 
  -4  10   5     1636.07     1495.34     77.49 o 
  -2  10   5     2035.75     1940.92     90.59 o 
   0  10   5     1315.65     1320.46     75.06 o 
   2  10   5      872.91      806.86     79.09 o 
   4  10   5      699.29      610.01     74.96 o 
  -5  11   5      172.02       88.25     41.33 o 
  -3  11   5       91.33       75.54     39.24 o 
 -22   0   6     1239.80     1215.24    110.37 o 
 -20   0   6     2914.04     3014.23    168.05 o 
 -18   0   6     3371.75     3229.38    167.10 o 
 -16   0   6     2096.44     2084.61    122.20 o 
 -14   0   6     5691.88     5865.25    241.61 o 
 -12   0   6     5222.11     5160.26    212.14 o 
 -10   0   6    18373.75    18648.67    635.32 o 
  -8   0   6    20997.06    21309.31    526.87 o 
  -6   0   6    13294.32    13339.97    504.75 o 
  -4   0   6    11551.14    12100.85    467.05 o 
  -2   0   6    13715.73    14649.20    562.72 o 
   0   0   6     8348.58     8944.14    366.31 o 
   2   0   6     4659.58     4643.69    217.73 o 
   4   0   6     3111.66     3344.88    118.75 o 
   6   0   6     1689.42     1637.41     78.40 o 
   8   0   6     2978.44     2847.20    114.72 o 
  10   0   6     4031.30     4263.09    239.15 o 
  12   0   6     2237.39     2405.91    112.81 o 
 -21   1   6       53.91       14.17     32.89 o 
 -19   1   6        2.60       21.27     29.80 o 
 -17   1   6      600.39      628.76     55.22 o 
 -15   1   6      336.79      412.83     44.76 o 
 -13   1   6       86.22       34.14     22.08 o 
 -11   1   6      126.45      113.51     23.66 o 
  -9   1   6      120.96      115.31     14.44 o 
  -7   1   6     1827.72     1875.03     55.07 o 
  -5   1   6      402.91      380.95     57.50 o 
  -3   1   6      545.95      595.74     40.56 o 
  -1   1   6     1514.50     1458.88     50.92 o 
   1   1   6      565.34      557.68     40.73 o 
   3   1   6       94.77       33.78     24.36 o 
   5   1   6      120.67       78.06     21.23 o 
   7   1   6       81.81       52.74     20.96 o 
   9   1   6      219.72      174.05     33.91 o 
  11   1   6      156.72      115.61     29.00 o 
  13   1   6      202.35      154.48     40.44 o 
 -20   2   6     1273.18     1255.26    143.22 o 
 -18   2   6     1125.54     1078.84     66.06 o 
 -16   2   6     3571.73     3564.25    166.00 o 
 -14   2   6     6230.24     6132.16    223.27 o 
 -12   2   6     7210.03     7534.94    205.57 o 
 -10   2   6     7524.03     7891.30    173.90 o 
  -8   2   6    11677.12    11624.85    212.86 o 
  -6   2   6     9912.10     9951.93    188.66 o 
  -4   2   6     5504.13     5742.59    140.35 o 
  -2   2   6    11477.36    11740.67    263.34 o 
   0   2   6     7248.84     7057.17    205.77 o 
   2   2   6     5851.97     6036.70    191.21 o 
   4   2   6     4187.10     4457.64    120.15 o 
   6   2   6     2421.83     2477.61     72.12 o 
   8   2   6     2525.82     2714.73     79.16 o 
  10   2   6     1543.69     1614.01     72.30 o 
  12   2   6     1022.25     1120.57    107.80 o 
 -21   3   6       41.04       42.35     29.24 o 
 -19   3   6      117.76       66.20     29.02 o 
 -17   3   6     1263.64     1257.25     63.11 o 
 -15   3   6     1048.33     1020.58     49.00 o 
 -13   3   6     1384.18     1351.12     53.63 o 
 -11   3   6     2105.46     2126.71     67.37 o 
  -9   3   6     4981.54     5041.17    106.53 o 
  -7   3   6     6048.15     6007.81    121.76 o 
  -5   3   6     8132.21     8033.97    156.50 o 
  -3   3   6     2753.34     2766.88     81.62 o 
  -1   3   6      114.95       94.90     19.93 o 
   1   3   6      819.37      792.08     40.34 o 
   3   3   6      207.71      173.56     33.38 o 
   5   3   6     2149.21     2090.00     76.41 o 
   7   3   6     1524.61     1538.14     67.89 o 
   9   3   6      389.23      398.66     44.13 o 
  11   3   6       82.52       77.56     32.44 o 
 -20   4   6     1437.46     1414.03     66.91 o 
 -18   4   6     2219.23     2257.06     82.71 o 
 -16   4   6     1448.79     1435.97     61.21 o 
 -14   4   6     1832.08     1846.98     66.77 o 
 -12   4   6     2549.47     2508.15     77.81 o 
 -10   4   6     2327.41     2245.21     61.18 o 
  -8   4   6     4010.98     4123.19    110.89 o 
  -6   4   6     2318.17     2381.75     74.57 o 
  -4   4   6     7170.70     6707.88    187.28 o 
  -2   4   6     2385.68     2183.25     72.24 o 
   0   4   6     2853.48     2752.08     86.45 o 
   2   4   6     3565.21     3588.76    131.12 o 
   4   4   6     3923.11     4197.44    153.05 o 
   6   4   6     2404.26     2351.35    150.61 o 
   8   4   6      758.16      821.19     59.49 o 
  10   4   6     1100.28     1142.87     68.60 o 
 -19   5   6     1032.07     1198.37     89.33 o 
 -17   5   6     1478.80     1494.18     84.95 o 
 -15   5   6     1805.46     1596.46    102.40 o 
 -13   5   6     1821.39     1936.23     90.13 o 
 -11   5   6     5091.13     5307.15    141.77 o 
  -9   5   6     2939.22     3152.61     96.72 o 
  -7   5   6     5045.75     4747.59    127.71 o 
  -5   5   6     5824.48     5771.40    177.41 o 
  -3   5   6     2851.00     2916.59     95.30 o 
  -1   5   6     4265.99     4096.09    117.89 o 
   1   5   6     3611.36     3725.58    111.65 o 
   3   5   6     2559.57     2561.09    110.05 o 
   5   5   6      690.57      542.85     58.05 o 
   7   5   6     1353.38     1337.66     82.60 o 
   9   5   6      804.28      742.79     60.61 o 
  11   5   6      968.47     1109.44     74.82 o 
 -18   6   6      401.99      422.45     60.80 o 
 -16   6   6     1173.24     1128.45     74.65 o 
 -14   6   6      824.00      756.42     68.84 o 
 -12   6   6      623.93      605.38     60.00 o 
 -10   6   6        2.69        7.10     21.44 o 
  -8   6   6       11.22      -15.08     17.77 o 
  -6   6   6     1477.26     1389.69     59.21 o 
  -4   6   6     1764.71     1629.93     65.33 o 
  -2   6   6     1045.01     1027.84     51.57 o 
   0   6   6      303.75      242.66     33.28 o 
   2   6   6      666.67      658.99     50.59 o 
   4   6   6     1218.60     1155.99     75.24 o 
   6   6   6     1250.89     1125.98     76.87 o 
   8   6   6      705.67      725.98     76.31 o 
  10   6   6       48.58       -8.96     33.45 o 
 -17   7   6     1400.23     1243.88     87.11 o 
 -15   7   6     1887.73     1775.70     95.30 o 
 -13   7   6     2638.65     2675.10    116.53 o 
 -11   7   6     2725.41     2703.18     96.08 o 
  -9   7   6     2448.02     2490.63     90.66 o 
  -7   7   6     1505.90     1367.99     63.27 o 
  -5   7   6     4006.83     3849.25    130.93 o 
  -3   7   6     4007.53     3844.83    118.92 o 
  -1   7   6     3290.18     3166.64    105.35 o 
   1   7   6     3086.46     3014.28    143.68 o 
   3   7   6     2178.24     2026.46     85.82 o 
   5   7   6     2079.94     1980.96    104.13 o 
   7   7   6     1710.53     1626.64     97.93 o 
 -14   8   6        0.91      -34.21     34.22 o 
 -12   8   6        0.27      -37.50     25.00 o 
 -10   8   6      227.79      227.03     38.41 o 
  -8   8   6        7.95       -8.02     31.77 o 
  -6   8   6       20.79      -12.47     24.08 o 
  -4   8   6      114.94      104.21     51.49 o 
  -2   8   6       10.50      -32.59     21.73 o 
   0   8   6      278.00      257.65     43.48 o 
   2   8   6      166.94      102.17     34.04 o 
   4   8   6       13.64      -24.16     31.57 o 
   6   8   6       27.77      -35.71     29.84 o 
 -13   9   6     1244.39     1350.94     94.10 o 
 -11   9   6     2175.61     2248.07     93.34 o 
  -9   9   6     1603.91     1584.17     76.34 o 
  -7   9   6     1293.31     1389.06     72.15 o 
  -5   9   6     1014.39     1017.78     84.47 o 
  -3   9   6     1379.68     1306.79     72.80 o 
  -1   9   6     1630.54     1649.01     85.56 o 
   1   9   6     2513.92     2522.77    101.39 o 
   3   9   6     2348.66     2448.84    124.05 o 
  -8  10   6      166.93      103.69     40.71 o 
  -6  10   6       21.79      -41.21     28.43 o 
  -4  10   6       22.96       -6.10     33.56 o 
  -2  10   6       91.40       29.85     34.79 o 
   0  10   6      113.89       95.72     41.96 o 
 -21   1   7     1845.20     1693.72     88.27 o 
 -19   1   7     2271.02     2215.57     96.92 o 
 -17   1   7     1990.94     1985.25     87.19 o 
 -15   1   7     6135.47     6456.31    299.22 o 
 -13   1   7     8109.93     8183.60    223.56 o 
 -11   1   7     8340.11     8215.45    220.65 o 
  -9   1   7     9167.42     9367.80    327.98 o 
  -7   1   7     7249.31     7974.22    179.90 o 
  -5   1   7     4999.55     4990.15    219.78 o 
  -3   1   7     5146.30     5181.64    131.89 o 
  -1   1   7     4757.31     4925.52    128.35 o 
   1   1   7     4383.13     4568.83    156.58 o 
   3   1   7     5404.08     5488.62    251.34 o 
   5   1   7     2436.06     2617.07    158.79 o 
   7   1   7     2223.65     2395.34    102.21 o 
   9   1   7     2489.79     2589.86     82.84 o 
  11   1   7     1801.61     1808.04     81.24 o 
 -20   2   7       34.54       30.35     33.87 o 
 -18   2   7      339.12      354.62     48.64 o 
 -16   2   7     1093.30     1201.79     64.22 o 
 -14   2   7     1764.35     1763.01     77.85 o 
 -12   2   7     2463.31     2422.59    136.46 o 
 -10   2   7      484.62      540.82     43.02 o 
  -8   2   7      481.83      487.54     32.46 o 
  -6   2   7     1027.48     1066.98     57.02 o 
  -4   2   7     1495.39     1473.53     53.86 o 
  -2   2   7        1.94      -19.89     13.57 o 
   0   2   7      208.13      121.83     41.88 o 
   2   2   7      400.31      262.79     40.96 o 
   4   2   7      708.30      748.90     91.12 o 
   6   2   7      754.56      714.10    141.16 o 
   8   2   7      287.53      270.35     39.96 o 
  10   2   7      227.56      215.94     41.95 o 
 -19   3   7     1693.95     1733.50     72.73 o 
 -17   3   7     2100.95     2231.86     80.10 o 
 -15   3   7     2143.36     2098.06     73.78 o 
 -13   3   7     2915.33     2942.40     88.76 o 
 -11   3   7     3873.42     3836.41    103.91 o 
  -9   3   7     6058.69     6169.80    127.79 o 
  -7   3   7     4245.10     4208.16    113.10 o 
  -5   3   7     4221.80     4025.28    119.92 o 
  -3   3   7     5778.82     6090.76    154.26 o 
  -1   3   7     3711.18     3847.69    108.73 o 
   1   3   7     3081.09     2992.74    116.83 o 
   3   3   7     2742.58     2637.47    109.63 o 
   5   3   7     2517.11     2561.49    111.85 o 
   7   3   7     1173.93     1079.44     71.58 o 
   9   3   7     1147.34     1222.94     71.83 o 
 -20   4   7      611.60      582.88     51.74 o 
 -18   4   7     1386.83     1425.24     66.02 o 
 -16   4   7     1924.29     1844.07     92.60 o 
 -14   4   7     1723.58     1707.43     85.63 o 
 -12   4   7     2421.51     2481.11    104.05 o 
 -10   4   7     1970.13     2075.69     73.35 o 
  -8   4   7     3321.33     3463.10     99.59 o 
  -6   4   7     5586.89     5620.10    146.00 o 
  -4   4   7     2342.24     2190.70    116.48 o 
  -2   4   7      477.55      534.68     51.74 o 
   0   4   7      790.00      929.41     56.48 o 
   2   4   7      902.01      910.82     61.76 o 
   4   4   7     1081.37     1201.34     73.44 o 
   6   4   7     2002.50     2046.51    103.33 o 
   8   4   7     1416.09     1545.09     92.86 o 
 -19   5   7      333.65      234.61     52.87 o 
 -17   5   7     1255.61     1130.08     76.49 o 
 -15   5   7      852.84      755.57    103.50 o 
 -13   5   7      660.05      625.73     63.08 o 
 -11   5   7      283.71      332.08     66.46 o 
  -9   5   7      929.65      886.51     59.77 o 
  -7   5   7     2391.63     2398.19     81.23 o 
  -5   5   7     2700.11     2610.44     86.30 o 
  -3   5   7     2929.99     2776.10     91.62 o 
  -1   5   7     2216.84     2245.31     81.19 o 
   1   5   7     1274.29     1185.83     72.18 o 
   3   5   7      622.32      618.32     63.91 o 
   5   5   7     1122.12     1096.68     75.44 o 
   7   5   7      788.37      841.74     77.21 o 
 -18   6   7     1127.00     1205.30    101.26 o 
 -16   6   7     1709.82     1740.45    210.53 o 
 -14   6   7     2019.22     2187.41    138.29 o 
 -12   6   7     3022.48     3112.55    127.30 o 
 -10   6   7     4133.82     4399.79    129.54 o 
  -8   6   7     1270.74     1170.03     75.83 o 
  -6   6   7     2257.27     2264.51     82.15 o 
  -4   6   7     2707.10     2744.17     93.54 o 
  -2   6   7     3845.78     3883.02    119.86 o 
   0   6   7     3217.74     3163.67    147.69 o 
   2   6   7     2143.27     2071.60    104.08 o 
   4   6   7     1462.86     1507.88     90.00 o 
   6   6   7     1183.81     1161.60    161.81 o 
 -15   7   7       30.69       13.87     35.69 o 
 -13   7   7        0.46      -26.22     34.19 o 
 -11   7   7      241.91      193.05     36.42 o 
  -9   7   7       67.51       49.25     33.18 o 
  -7   7   7       83.26       47.61     26.94 o 
  -5   7   7      386.87      392.56     77.86 o 
  -3   7   7      334.89      301.57     39.30 o 
  -1   7   7      578.56      559.72     49.84 o 
   1   7   7      289.35      240.48     40.52 o 
   3   7   7      133.06      123.13     57.83 o 
   5   7   7       47.64       37.35     39.99 o 
 -14   8   7      551.74      420.02     61.57 o 
 -12   8   7     1443.19     1424.99    137.15 o 
 -10   8   7     2130.91     2228.74     91.70 o 
  -8   8   7     2708.07     2727.04    128.04 o 
  -6   8   7     2073.64     2106.18     87.34 o 
  -4   8   7     1931.96     1956.02     84.10 o 
  -2   8   7     2364.52     2310.31     93.63 o 
   0   8   7     2924.23     2909.55    169.08 o 
   2   8   7     1672.32     1480.68     97.36 o 
   4   8   7      715.64      710.39     77.71 o 
 -11   9   7       30.49      -10.46     33.54 o 
  -9   9   7      145.71       78.52     55.50 o 
  -7   9   7        0.82      -28.11     36.23 o 
  -5   9   7       15.24      -42.65     28.43 o 
  -3   9   7      120.12       30.75     32.01 o 
  -1   9   7      105.42       38.30     33.24 o 
   1   9   7        1.09        5.41     32.19 o 
 -20   0   8     1863.61     1755.04    124.99 o 
 -18   0   8     2206.20     2385.29    143.51 o 
 -16   0   8     3688.40     3559.39    177.97 o 
 -14   0   8     7295.32     7256.77    293.19 o 
 -12   0   8     6758.61     7395.29    293.93 o 
 -10   0   8     6190.71     6294.31    255.13 o 
  -8   0   8     1169.81     1241.04     87.81 o 
  -6   0   8      327.17      322.29     51.36 o 
  -4   0   8     5425.41     5822.41    261.45 o 
  -2   0   8    12232.96    12963.89    521.79 o 
   0   0   8     6903.71     6824.85    307.96 o 
   2   0   8     4012.98     4106.39    214.42 o 
   4   0   8     1785.40     1898.84    134.77 o 
   6   0   8     1296.82     1402.99    119.33 o 
   8   0   8     1642.49     1710.95    137.48 o 
 -19   1   8       25.32      -14.46     29.38 o 
 -17   1   8      150.19      127.39     36.18 o 
 -15   1   8      769.06      914.83     63.84 o 
 -13   1   8     1792.79     1824.23     78.66 o 
 -11   1   8      520.42      532.86     46.67 o 
  -9   1   8      454.15      424.93     41.27 o 
  -7   1   8      682.36      610.32     36.68 o 
  -5   1   8        1.76      -31.74     21.16 o 
  -3   1   8      557.80      545.65     37.54 o 
  -1   1   8     1674.16     1590.55     80.58 o 
   1   1   8      612.12      457.37     51.30 o 
   3   1   8       29.64       26.30     29.43 o 
   5   1   8        1.07      -38.91     30.36 o 
   7   1   8        8.18      -29.81     30.43 o 
   9   1   8      106.87      103.68     36.92 o 
 -20   2   8     3002.00     3108.69    195.46 o 
 -18   2   8     2455.58     2636.32    108.96 o 
 -16   2   8     2344.92     2394.85    178.74 o 
 -14   2   8     1738.48     1794.66     80.00 o 
 -12   2   8     2456.79     2468.74     93.36 o 
 -10   2   8     5487.26     5639.75    212.99 o 
  -8   2   8     7256.81     7411.42    151.17 o 
  -6   2   8     5675.45     5518.66    118.60 o 
  -4   2   8     2244.07     2143.46     71.63 o 
  -2   2   8     1737.81     1666.50     60.97 o 
   0   2   8     1976.92     1918.54    125.73 o 
   2   2   8     4327.18     4293.91    222.14 o 
   4   2   8     4434.18     4361.99    163.96 o 
   6   2   8     2078.43     2317.82    112.88 o 
   8   2   8     1174.67     1361.77    124.40 o 
 -19   3   8     1708.19     1783.42     75.06 o 
 -17   3   8     2268.68     2409.92     85.17 o 
 -15   3   8      346.99      335.11     37.05 o 
 -13   3   8      295.10      349.68     48.16 o 
 -11   3   8      340.54      336.09     48.94 o 
  -9   3   8     1486.34     1369.40    114.74 o 
  -7   3   8     1832.92     1808.67     65.65 o 
  -5   3   8     2099.73     2115.48     72.49 o 
  -3   3   8      650.02      649.39     41.65 o 
  -1   3   8       64.05       39.62     26.58 o 
   1   3   8      329.15      241.71     87.66 o 
   3   3   8     1066.41      964.45    117.98 o 
   5   3   8     3232.06     3063.29    129.07 o 
   7   3   8     1279.20     1059.01     77.93 o 
 -18   4   8      600.88      678.18     68.79 o 
 -16   4   8     1325.30     1370.87     81.41 o 
 -14   4   8     2683.29     2651.55    114.61 o 
 -12   4   8     1852.46     1851.36    147.63 o 
 -10   4   8     1419.52     1336.02     73.59 o 
  -8   4   8     2724.35     2690.44    108.73 o 
  -6   4   8     1977.00     1966.51    108.26 o 
  -4   4   8     3904.30     3869.38    113.50 o 
  -2   4   8     2480.94     2411.36     83.76 o 
   0   4   8     2181.79     2016.53     96.05 o 
   2   4   8      676.05      660.08     63.70 o 
   4   4   8      404.46      433.94     70.98 o 
   6   4   8      570.81      592.65     65.58 o 
 -17   5   8     1057.17      942.71     80.49 o 
 -15   5   8     1853.35     1992.83    100.66 o 
 -13   5   8     2405.85     2352.25    108.27 o 
 -11   5   8     3205.23     3400.08    133.95 o 
  -9   5   8      669.85      834.47     69.70 o 
  -7   5   8     1346.74     1469.00     63.56 o 
  -5   5   8     1759.17     1903.53     74.11 o 
  -3   5   8     1704.28     1806.16     73.76 o 
  -1   5   8     2891.74     2885.00    124.22 o 
   1   5   8     1848.26     1838.64     95.22 o 
   3   5   8     1088.09     1079.44     74.90 o 
   5   5   8      719.71      876.11     78.55 o 
 -16   6   8      513.76      484.15     64.05 o 
 -14   6   8      279.66      241.95     53.53 o 
 -12   6   8      335.87      390.53     56.29 o 
 -10   6   8      245.50      281.48     38.71 o 
  -8   6   8      708.60      638.39    110.22 o 
  -6   6   8     2248.10     2034.36     80.55 o 
  -4   6   8      945.09      919.30     57.77 o 
  -2   6   8      346.42      324.44     40.54 o 
   0   6   8      161.50       32.74     35.58 o 
   2   6   8      189.96      213.63     49.84 o 
   4   6   8      171.31      174.88     82.89 o 
 -15   7   8     1322.82     1362.66     91.56 o 
 -13   7   8     1630.93     1781.22     98.79 o 
 -11   7   8     1627.85     1748.78     96.80 o 
  -9   7   8     2440.40     2460.10    118.90 o 
  -7   7   8     2759.48     3063.73    133.66 o 
  -5   7   8     2030.17     2143.46     88.14 o 
  -3   7   8     1276.55     1266.27     68.22 o 
  -1   7   8     1894.33     1784.00     98.17 o 
   1   7   8     2093.77     2159.48    114.09 o 
   3   7   8      839.07      972.88     87.21 o 
 -12   8   8       13.76      -16.47     37.78 o 
 -10   8   8       55.32       22.87     34.33 o 
  -8   8   8       72.01       31.78     43.09 o 
  -6   8   8      116.56       88.77     35.51 o 
  -4   8   8        4.61      -31.74     28.84 o 
  -2   8   8        1.66      -36.77     27.78 o 
   0   8   8        0.92      -53.85     51.80 o 
 -19   1   9     1710.15     1806.41     92.09 o 
 -17   1   9     2118.40     2091.45     94.96 o 
 -15   1   9     2989.49     3183.70    118.08 o 
 -13   1   9     1824.09     1968.06    162.51 o 
 -11   1   9     2457.29     2666.19    101.16 o 
  -9   1   9     3352.93     3530.73    119.73 o 
  -7   1   9     3245.02     3157.25    112.15 o 
  -5   1   9     3068.10     2878.86    229.25 o 
  -3   1   9     4896.86     5093.56    174.48 o 
  -1   1   9     4951.08     4873.02    349.37 o 
   1   1   9     3770.10     3674.73    144.74 o 
   3   1   9     2054.02     2048.67    103.72 o 
   5   1   9      694.97      752.81     81.01 o 
 -18   2   9      654.07      737.39     65.75 o 
 -16   2   9      816.67      876.54     67.99 o 
 -14   2   9      372.72      383.30     46.11 o 
 -12   2   9       19.51      -29.32     38.58 o 
 -10   2   9        1.79      -12.82     36.70 o 
  -8   2   9      218.28      238.93     37.44 o 
  -6   2   9      680.97      630.53     42.79 o 
  -4   2   9     1191.16     1076.12     50.03 o 
  -2   2   9     1118.55      985.61     61.22 o 
   0   2   9     1019.73      908.12     60.44 o 
   2   2   9      124.68       73.45     31.60 o 
   4   2   9      155.44      132.34     56.43 o 
   6   2   9      203.96      100.52     63.19 o 
 -17   3   9      759.97      828.35     74.23 o 
 -15   3   9      966.97     1140.74    103.72 o 
 -13   3   9     1872.09     1787.65     90.65 o 
 -11   3   9     3177.71     3065.88    183.30 o 
  -9   3   9     4601.62     4364.23    218.90 o 
  -7   3   9     2522.03     2432.78     82.19 o 
  -5   3   9     1818.73     1764.68     68.05 o 
  -3   3   9     1202.63     1106.87    115.55 o 
  -1   3   9      967.09      909.92     61.61 o 
   1   3   9     1546.06     1314.50     77.18 o 
   3   3   9     2080.73     1878.38     96.14 o 
   5   3   9     1573.43     1526.05     90.35 o 
 -16   4   9      453.05      384.87     57.44 o 
 -14   4   9      420.55      428.53    110.30 o 
 -12   4   9      951.69      982.80     67.44 o 
 -10   4   9      859.09      967.89     70.88 o 
  -8   4   9     1913.28     1943.42    190.47 o 
  -6   4   9     2439.82     2561.13     88.23 o 
  -4   4   9      910.24      887.78     64.42 o 
  -2   4   9      692.73      727.60     64.95 o 
   0   4   9     1165.06     1138.08     73.72 o 
   2   4   9     1146.88     1096.35     75.05 o 
   4   4   9     1076.17     1030.02     78.17 o 
 -15   5   9     1534.56     1429.48    122.31 o 
 -13   5   9     1654.38     1654.75     92.53 o 
 -11   5   9      340.13      331.07     52.50 o 
  -9   5   9       87.18       82.86     35.51 o 
  -7   5   9      744.70      749.86     65.52 o 
  -5   5   9     2136.98     2106.02     96.76 o 
  -3   5   9     1590.18     1472.84     87.37 o 
  -1   5   9      430.82      399.22     56.30 o 
   1   5   9       92.57       53.35     39.24 o 
   3   5   9       60.65        0.59     33.56 o 
 -14   6   9     1627.78     1742.27    155.08 o 
 -12   6   9     1620.15     1793.00     99.11 o 
 -10   6   9     1206.67     1333.55    118.31 o 
  -8   6   9      714.09      833.81     75.32 o 
  -6   6   9     1467.54     1421.86     69.41 o 
  -4   6   9     1663.71     1656.86     75.79 o 
  -2   6   9     2173.58     2103.27    157.55 o 
   0   6   9     1572.72     1554.45     93.55 o 
 -11   7   9      549.00      472.44     62.59 o 
  -9   7   9      447.89      477.46     65.68 o 
  -7   7   9      262.20      225.85     52.87 o 
  -5   7   9       18.56      -11.98     29.75 o 
  -3   7   9        9.91      -24.40     31.10 o 
  -1   7   9        0.62      -50.17     33.45 o 
 -18   0  10     1386.66     1566.27    120.36 o 
 -16   0  10     2542.14     2798.92    161.59 o 
 -14   0  10     2383.98     2563.19    148.73 o 
 -12   0  10     1283.68     1235.45     98.76 o 
 -10   0  10     1481.03     1538.78    108.46 o 
  -8   0  10     2930.84     3145.54    161.44 o 
  -6   0  10     4795.59     5018.96    246.97 o 
  -4   0  10     6070.00     6656.57    311.20 o 
  -2   0  10     3447.21     3727.59    209.50 o 
   0   0  10     1159.02     1105.02    106.33 o 
   2   0  10      741.48      552.36     95.09 o 
 -17   1  10      229.76      182.46     82.85 o 
 -15   1  10      283.60      267.70    100.19 o 
 -13   1  10       60.79       56.38     33.05 o 
 -11   1  10       64.87        9.63     41.08 o 
  -9   1  10       43.90       35.86     45.12 o 
  -7   1  10      439.40      412.67     38.47 o 
  -5   1  10     1496.18     1202.15    189.84 o 
  -3   1  10      400.02      252.70     69.22 o 
  -1   1  10        5.56      -26.60     32.31 o 
   1   1  10       75.31       -3.41     35.33 o 
   3   1  10        0.59      -12.87     37.15 o 
 -16   2  10      515.56      680.96     93.32 o 
 -14   2  10     1198.00     1478.38    117.06 o 
 -12   2  10     3302.84     3458.31    134.80 o 
 -10   2  10     5079.57     5001.28    211.77 o 
  -8   2  10     2944.29     3059.71    171.21 o 
  -6   2  10     1491.35     1436.31     62.00 o 
  -4   2  10      925.27      786.35     58.28 o 
  -2   2  10     1292.70     1064.99    152.47 o 
   0   2  10     2139.96     1763.47    200.05 o 
   2   2  10     2439.90     1980.74    231.84 o 
 -15   3  10      135.53       96.63     53.83 o 
 -13   3  10      869.84      910.73     69.61 o 
 -11   3  10      631.47      726.48    168.68 o 
  -9   3  10     1081.86     1041.16     99.49 o 
  -7   3  10     1305.13     1247.62     73.74 o 
  -5   3  10      931.12      893.38     60.79 o 
  -3   3  10      482.01      472.83     53.40 o 
  -1   3  10      569.10      521.61     57.23 o 
   1   3  10      567.75      583.41     61.78 o 
 -14   4  10     1344.98     1352.70     85.52 o 
 -12   4  10      389.68      442.16     65.62 o 
 -10   4  10      326.14      356.18     51.25 o 
  -8   4  10      883.52      952.44     74.80 o 
  -6   4  10     1136.88     1064.98     57.30 o 
  -4   4  10     1838.21     1791.04    124.37 o 
  -2   4  10      955.12      999.31     78.09 o 
   0   4  10      371.00      356.75     54.30 o 
 -13   5  10      908.53     1030.62    184.88 o 
 -11   5  10      993.26     1017.92     78.05 o 
  -9   5  10      567.35      697.20     97.22 o 
  -7   5  10     1519.15     1455.08     85.39 o 
  -5   5  10     1729.36     1745.14     94.96 o 
  -3   5  10     1344.92     1299.64     83.45 o 
  -1   5  10      871.32      886.32     76.92 o 
 -10   6  10      293.50      299.22     78.33 o 
  -8   6  10      122.26      116.92     42.96 o 
  -6   6  10       80.36       36.15     42.59 o 
  -4   6  10       42.04       -4.35     37.52 o 
 -13   1  11     1843.50     1871.66    132.19 o 
 -11   1  11     3221.64     3429.47    184.15 o 
  -9   1  11     2578.12     2680.69    170.81 o 
  -5   1  11     1280.64     1140.06    157.88 o 
  -3   1  11     1389.51     1103.17    219.05 o 
 -14   2  11      358.35      368.45     55.51 o 
 -12   2  11      390.95      432.32     73.78 o 
 -10   2  11      368.01      447.06     57.24 o 
  -8   2  11      329.37      247.78     69.07 o 
  -6   2  11      327.48      278.44     71.53 o 
  -4   2  11      283.31      208.69     40.58 o 
  -2   2  11      111.14       66.28     32.83 o 
 -13   3  11      819.05      944.09     84.06 o 
 -11   3  11      901.47      823.90     78.96 o 
  -9   3  11     1488.45     1420.92    121.02 o 
  -7   3  11     1250.48     1101.71     95.23 o 
  -5   3  11     1133.86     1090.79    125.07 o 
 -10   4  11      593.53      668.67     67.73 o 
  -8   4  11      773.80      789.49    103.76 o 
                                                 
